# Supplementary material for: cyclo-Tri-μ-oxido-tris­{[(η5,η5)-1,2-bis­(cyclo­penta­dien­yl)-1,1,2,2-tetra­methyl­disilane]zirconium(IV)}: a trimeric disila-bridged oxidozirconocene
Source: Acta Crystallogr Sect E Struct Rep Online. 2011 Mar 2;67(Pt 4):m391. doi: 10.1107/S1600536811007094 (PMC3099787; doi:10.1107/S1600536811007094)
Supplement: Supplementary file 1 [file e-67-0m391-sup1.cif]

##############################################################################
###                                                                        ###
###        Electronic paper (Acta Crystallographica Section E)             ###
###                                                                        ###
##############################################################################
#                                                                            #
# This CIF contains the data in a paper accepted for publication in Acta     #
# Crystallographica Section E. It conforms to the requirements of Notes      #
# for Authors for Section E, and has been peer reviewed under the auspices   #
# of the IUCr Commission on Journals.                                        #
#                                                                            #
# Full details of the Crystallographic Information File format               #
# are given in the paper "The Crystallographic Information File (CIF):       #
# a New Standard Archive File for Crystallography" by S. R. Hall, F. H.      #
# Allen and I. D. Brown [Acta Cryst. (1991), A47, 655-685].                  #
#                                                                            #
# The current version of the core CIF dictionary is obtainable from          #
# ftp://ftp.iucr.org/pub/cif_core.dic. The current version number is 2.4.    #
#                                                                            #
# Software is freely available for graphical display of the structure(s) in  #
# this CIF.  For information consult the CIF home page http://www.iucr.org/  #
# cif/home.html                                                              #
#                                                                            #
# This file may be used for bona fide research purposes within the           #
# scientific community so long as proper attribution is given to the journal # 
# article from which it was obtained.                                        #
#                                                                            #
##############################################################################
                                             
data_I
_audit_creation_method     SHELXL-97
_chemical_name_systematic
;
<i>cyclo</i>-Tri-\m-oxido-tris{[(\h^5^,\h^5^)-1,2-bis(cyclopentadienyl)-
1,1,2,2-tetramethyldisilane]zirconium(IV)}
;
_chemical_name_common
;
;
_chemical_formula_moiety     'C42 H60 O3 Si6 Zr3'
_chemical_formula_sum     'C42 H60 O3 Si6 Zr3'
_chemical_formula_iupac     '[Zr3 (C14 H20 Si2)3 O3]'
_chemical_formula_weight     1055.10
_chemical_melting_point     ?
_symmetry_cell_setting     monoclinic
_symmetry_space_group_name_H-M     'P 21/n'
_symmetry_space_group_name_Hall     '-P 2yn'
loop_
    _symmetry_equiv_pos_as_xyz
    'x, y, z'
    '-x+1/2, y+1/2, -z+1/2'
    '-x, -y, -z'
    'x-1/2, -y-1/2, z-1/2'
_cell_length_a     8.5399(7)
_cell_length_b     26.667(2)
_cell_length_c     20.9072(18)
_cell_angle_alpha     90.00
_cell_angle_beta     95.7830(10)
_cell_angle_gamma     90.00
_cell_volume     4737.1(7)
_cell_formula_units_Z     4
_cell_measurement_reflns_used     7751
_cell_measurement_theta_min     2.48
_cell_measurement_theta_max     28.19
_cell_measurement_temperature     174(2)
_exptl_crystal_description     block
_exptl_crystal_colour     colourless
_exptl_crystal_size_max     0.81
_exptl_crystal_size_mid     0.19
_exptl_crystal_size_min     0.18
_exptl_crystal_density_diffrn     1.479
_exptl_crystal_density_meas     ?
_exptl_crystal_density_method     'not measured'
_exptl_crystal_F_000     2160
_exptl_absorpt_coefficient_mu     0.835
_exptl_absorpt_correction_type     multi-scan
_exptl_absorpt_process_details     '(SADABS; Bruker, 2001)'
_exptl_absorpt_correction_T_min     0.56029
_exptl_absorpt_correction_T_max     0.860
_exptl_special_details
;
;
_diffrn_ambient_temperature     174(2)
_diffrn_radiation_type     MoK\a
_diffrn_radiation_wavelength     0.71073
_diffrn_radiation_source     'sealed tube'
_diffrn_radiation_monochromator     'graphite'
_diffrn_measurement_device_type     'Bruker SMART CCD area-detector'
_diffrn_measurement_method     '\f and \w'
_diffrn_detector_area_resol_mean     ?
_diffrn_reflns_number     126251
_diffrn_reflns_av_R_equivalents     0.0474
_diffrn_reflns_av_sigmaI/netI     0.0223
_diffrn_reflns_theta_min     1.53
_diffrn_reflns_theta_max     28.34
_diffrn_reflns_theta_full     28.34
_diffrn_measured_fraction_theta_max     0.997
_diffrn_measured_fraction_theta_full     0.997
_diffrn_reflns_limit_h_min     -11
_diffrn_reflns_limit_h_max     11
_diffrn_reflns_limit_k_min     -35
_diffrn_reflns_limit_k_max     35
_diffrn_reflns_limit_l_min     -27
_diffrn_reflns_limit_l_max     27
_diffrn_standards_number     ?
_diffrn_standards_interval_count     ?
_diffrn_standards_interval_time     ?
_diffrn_standards_decay_%     ?
_refine_special_details
;
Refinement of <i>F</i>^2^ against ALL reflections. The weighted <i>R</i>-factor
<i>wR</i> and goodness of fit <i>S</i> are based on <i>F</i>^2^, conventional
<i>R</i>-factors <i>R</i> are based on <i>F</i>, with <i>F</i> set to zero for
negative <i>F</i>^2^. The threshold expression of <i>F</i>^2^ >
\s(<i>F</i>^2^) is used only for calculating <i>R</i>-factors(gt) <i>etc</i>.
and is not relevant to the choice of reflections for refinement.
<i>R</i>-factors based on <i>F</i>^2^ are statistically about twice as large
as those based on <i>F</i>, and <i>R</i>- factors based on ALL data will be
even larger.
;
_reflns_number_total     11796
_reflns_number_gt     10301
_reflns_threshold_expression     I>2\s(I)
_refine_ls_structure_factor_coef     Fsqd
_refine_ls_matrix_type     full
_refine_ls_R_factor_all     0.0342
_refine_ls_R_factor_gt     0.0270
_refine_ls_wR_factor_gt     0.0650
_refine_ls_wR_factor_ref     0.0693
_refine_ls_goodness_of_fit_ref     1.017
_refine_ls_restrained_S_all     1.025
_refine_ls_number_reflns     11796
_refine_ls_number_parameters     499
_refine_ls_number_restraints     18
_refine_ls_hydrogen_treatment     constr
_refine_ls_weighting_scheme     calc
_refine_ls_weighting_details
         'calc w=1/[\s^2^(Fo^2^)+(0.0320P)^2^+3.3311P] where P=(Fo^2^+2Fc^2^)/3'
_atom_sites_solution_hydrogens     geom
_atom_sites_solution_primary     direct
_atom_sites_solution_secondary     difmap
_refine_ls_shift/su_max     0.046
_refine_ls_shift/su_mean     0.001
_refine_diff_density_max     0.595
_refine_diff_density_min     -0.302
_refine_ls_extinction_method     none
_refine_ls_extinction_coef     ?
loop_
    _atom_type_symbol
    _atom_type_description
    _atom_type_scat_dispersion_real
    _atom_type_scat_dispersion_imag
    _atom_type_scat_source
    'C' 'C' 0.0033 0.0016
                         'International Tables Vol C Tables 4.2.6.8 and 6.1.1.4'
    'H' 'H' 0.0000 0.0000
                         'International Tables Vol C Tables 4.2.6.8 and 6.1.1.4'
    'Si' 'Si' 0.0817 0.0704
                         'International Tables Vol C Tables 4.2.6.8 and 6.1.1.4'
    'Zr' 'Zr' -2.9673 0.5597
                         'International Tables Vol C Tables 4.2.6.8 and 6.1.1.4'
    'O' 'O' 0.0106 0.0060
                         'International Tables Vol C Tables 4.2.6.8 and 6.1.1.4'
_computing_data_collection     'SMART-NT (Bruker, 2007)'
_computing_cell_refinement     'SAINT-Plus-NT (Bruker, 2007)'
_computing_data_reduction     'SAINT-Plus-NT (Bruker, 2007)'
_computing_structure_solution     'SHELXS97 (Sheldrick, 2008)'
_computing_structure_refinement     'SHELXL97 (Sheldrick, 2008)'
_computing_molecular_graphics     'ORTEP-3 (Farrugia, 1997)'
_computing_publication_material     'SHELXL97 (Sheldrick, 2008)'
loop_
    _atom_site_type_symbol
    _atom_site_label
    _atom_site_fract_x
    _atom_site_fract_y
    _atom_site_fract_z
    _atom_site_U_iso_or_equiv
    _atom_site_adp_type
    _atom_site_calc_flag
    _atom_site_refinement_flags
    _atom_site_occupancy
    _atom_site_disorder_assembly
    _atom_site_disorder_group
    C C1 0.7213(2) 0.22238(8) 0.51654(11) 0.0328(5) Uani d . 1 . .
    H H1A 0.6603 0.2539 0.5066 0.039 Uiso calc R 1 . .
    C C2 0.7067(2) 0.19067(8) 0.56930(10) 0.0284(4) Uani d . 1 . .
    H H2A 0.6329 0.1961 0.6029 0.034 Uiso calc R 1 . .
    C C3 0.7954(2) 0.14646(7) 0.56227(10) 0.0261(4) Uani d . 1 . .
    C C4 0.8624(2) 0.15173(8) 0.50292(10) 0.0299(4) Uani d . 1 . .
    H H4A 0.9167 0.1244 0.4810 0.036 Uiso calc R 1 . .
    C C5 0.8176(3) 0.19807(9) 0.47515(10) 0.0342(5) Uani d . 1 . .
    H H5A 0.8355 0.2092 0.4308 0.041 Uiso calc R 1 . .
    C C6 1.1834(2) 0.14016(7) 0.61006(10) 0.0282(4) Uani d . 1 . .
    C C7 1.2177(2) 0.15608(8) 0.54777(11) 0.0317(4) Uani d . 1 . .
    H H7A 1.2087 0.1345 0.5084 0.038 Uiso calc R 1 . .
    C C8 1.2856(2) 0.20391(8) 0.55204(12) 0.0337(5) Uani d . 1 . .
    H H8A 1.3357 0.2214 0.5170 0.040 Uiso calc R 1 . .
    C C9 1.2957(2) 0.21886(8) 0.61711(11) 0.0315(4) Uani d . 1 . .
    H H9A 1.3551 0.2486 0.6359 0.038 Uiso calc R 1 . .
    C C10 1.2351(2) 0.17991(8) 0.65234(10) 0.0287(4) Uani d . 1 . .
    H H10A 1.2421 0.1782 0.7003 0.034 Uiso calc R 1 . .
    C C11 0.7759(3) 0.41182(8) 0.54850(11) 0.0327(5) Uani d . 1 . .
    H H11A 0.7300 0.4315 0.5828 0.039 Uiso calc R 1 . .
    C C12 0.7283(2) 0.36354(9) 0.52729(11) 0.0320(5) Uani d . 1 . .
    H H12A 0.6427 0.3433 0.5441 0.038 Uiso calc R 1 . .
    C C13 0.8012(2) 0.35271(8) 0.47164(10) 0.0297(4) Uani d . 1 . .
    H H13A 0.7761 0.3233 0.4428 0.036 Uiso calc R 1 . .
    C C14 0.8978(2) 0.39380(8) 0.45760(10) 0.0277(4) Uani d . 1 . .
    C C15 0.8801(3) 0.43033(8) 0.50643(10) 0.0305(4) Uani d . 1 . .
    H H15A 0.9204 0.4655 0.5062 0.037 Uiso calc R 1 . .
    C C16 1.3216(2) 0.34470(8) 0.55898(10) 0.0285(4) Uani d . 1 . .
    H H16A 1.3731 0.3129 0.5467 0.034 Uiso calc R 1 . .
    C C17 1.2791(2) 0.38501(8) 0.51635(10) 0.0284(4) Uani d . 1 . .
    C C18 1.2374(2) 0.42519(8) 0.55611(11) 0.0319(4) Uani d . 1 . .
    H H18A 1.2150 0.4603 0.5412 0.038 Uiso calc R 1 . .
    C C19 1.2514(2) 0.40956(8) 0.62041(11) 0.0324(4) Uani d . 1 . .
    H H19A 1.2441 0.4317 0.6586 0.039 Uiso calc R 1 . .
    C C20 1.3033(2) 0.35943(8) 0.62218(10) 0.0299(4) Uani d . 1 . .
    H H20A 1.3414 0.3403 0.6619 0.036 Uiso calc R 1 . .
    C C21 0.6492(2) 0.33987(8) 0.68829(10) 0.0262(4) Uani d . 1 . .
    H H21A 0.6292 0.3695 0.6594 0.031 Uiso calc R 1 . .
    C C22 0.6743(2) 0.34198(8) 0.75636(10) 0.0263(4) Uani d . 1 . .
    C C23 0.6692(2) 0.29136(8) 0.77796(11) 0.0314(4) Uani d . 1 . .
    H H23A 0.6692 0.2807 0.8238 0.038 Uiso calc R 1 . .
    C C24 0.6437(2) 0.25944(8) 0.72465(11) 0.0315(4) Uani d . 1 . .
    H H24A 0.6199 0.2228 0.7261 0.038 Uiso calc R 1 . .
    C C25 0.6322(2) 0.28962(8) 0.66893(11) 0.0284(4) Uani d . 1 . .
    H H25A 0.5967 0.2779 0.6244 0.034 Uiso calc R 1 . .
    C C26 1.1070(3) 0.25610(8) 0.80557(10) 0.0321(5) Uani d . 1 . .
    H H26A 1.1140 0.2193 0.8147 0.039 Uiso calc R 1 . .
    C C27 1.2057(2) 0.28335(8) 0.76768(11) 0.0320(5) Uani d . 1 . .
    H H27A 1.2935 0.2690 0.7451 0.038 Uiso calc R 1 . .
    C C28 1.1749(2) 0.33442(8) 0.77549(10) 0.0289(4) Uani d . 1 . .
    H H28A 1.2379 0.3624 0.7592 0.035 Uiso calc R 1 . .
    C C29 1.0565(2) 0.34020(8) 0.81813(9) 0.0267(4) Uani d . 1 . .
    C C30 1.0175(3) 0.29074(8) 0.83664(10) 0.0291(4) Uani d . 1 . .
    H H30A 0.9503 0.2824 0.8717 0.035 Uiso calc R 1 . .
    O O1 1.02907(16) 0.28389(5) 0.54315(7) 0.0248(3) Uani d . 1 . .
    O O3 0.96712(16) 0.34911(5) 0.65279(6) 0.0243(3) Uani d . 1 . .
    O O2 0.94862(15) 0.23813(5) 0.66530(6) 0.0243(3) Uani d . 1 . .
    C C40 0.7028(3) 0.03762(9) 0.58643(13) 0.0459(6) Uani d . 1 . .
    H H40A 0.5911 0.0467 0.5803 0.069 Uiso calc R 1 . .
    H H40B 0.7175 0.0096 0.6167 0.069 Uiso calc R 1 . .
    H H40C 0.7381 0.0277 0.5451 0.069 Uiso calc R 1 . .
    C C50 1.0053(3) 0.40639(11) 0.93348(12) 0.0506(7) Uani d . 1 . .
    H H50A 1.1182 0.4099 0.9467 0.076 Uiso calc R 1 . .
    H H50B 0.9654 0.3763 0.9532 0.076 Uiso calc R 1 . .
    H H50C 0.9495 0.4359 0.9474 0.076 Uiso calc R 1 . .
    C C44 0.9865(3) 0.46377(9) 0.35259(12) 0.0438(6) Uani d . 1 . .
    H H44A 0.8736 0.4700 0.3426 0.066 Uiso calc R 1 . .
    H H44B 1.0389 0.4662 0.3131 0.066 Uiso calc R 1 . .
    H H44C 1.0309 0.4888 0.3837 0.066 Uiso calc R 1 . .
    C C42 1.1673(3) 0.06300(10) 0.71522(13) 0.0490(6) Uani d . 1 . .
    H H42A 1.2826 0.0622 0.7195 0.074 Uiso calc R 1 . .
    H H42B 1.1270 0.0300 0.7260 0.074 Uiso calc R 1 . .
    H H42C 1.1314 0.0882 0.7446 0.074 Uiso calc R 1 . .
    C C41 0.7481(4) 0.11258(11) 0.69697(13) 0.0524(7) Uani d . 1 . .
    H H41A 0.6362 0.1212 0.6897 0.079 Uiso calc R 1 . .
    H H41B 0.8079 0.1419 0.7139 0.079 Uiso calc R 1 . .
    H H41C 0.7623 0.0850 0.7280 0.079 Uiso calc R 1 . .
    C C51 1.0762(3) 0.45204(10) 0.80427(15) 0.0524(7) Uani d . 1 . .
    H H51A 1.1889 0.4510 0.8189 0.079 Uiso calc R 1 . .
    H H51B 1.0329 0.4845 0.8155 0.079 Uiso calc R 1 . .
    H H51C 1.0611 0.4475 0.7575 0.079 Uiso calc R 1 . .
    C C45 0.9447(3) 0.35051(10) 0.32789(12) 0.0462(6) Uani d . 1 . .
    H H45A 0.8315 0.3549 0.3163 0.069 Uiso calc R 1 . .
    H H45B 0.9643 0.3172 0.3467 0.069 Uiso calc R 1 . .
    H H45C 1.0003 0.3538 0.2893 0.069 Uiso calc R 1 . .
    C C43 1.1529(3) 0.03121(9) 0.57251(14) 0.0477(6) Uani d . 1 . .
    H H43A 1.2680 0.0294 0.5752 0.072 Uiso calc R 1 . .
    H H43B 1.1114 0.0407 0.5288 0.072 Uiso calc R 1 . .
    H H43C 1.1106 -0.0016 0.5831 0.072 Uiso calc R 1 . .
    C C46 1.4204(4) 0.43439(13) 0.40350(16) 0.0652(9) Uani d U 1 . .
    H H46A 1.5272 0.4263 0.4223 0.098 Uiso calc R 1 . .
    H H46B 1.3895 0.4672 0.4192 0.098 Uiso calc R 1 . .
    H H46C 1.4178 0.4353 0.3565 0.098 Uiso calc R 1 . .
    C C47 1.3436(4) 0.32184(12) 0.40230(15) 0.0629(8) Uani d U 1 . .
    H H47A 1.4512 0.3153 0.4213 0.094 Uiso calc R 1 . .
    H H47B 1.3399 0.3204 0.3553 0.094 Uiso calc R 1 . .
    H H47C 1.2725 0.2965 0.4172 0.094 Uiso calc R 1 . .
    C C49 0.5711(3) 0.39843(13) 0.87020(13) 0.0566(8) Uani d . 1 . .
    H H49A 0.4614 0.3999 0.8512 0.085 Uiso calc R 1 . .
    H H49B 0.5930 0.4271 0.8990 0.085 Uiso calc R 1 . .
    H H49C 0.5884 0.3672 0.8947 0.085 Uiso calc R 1 . .
    C C48 0.6556(4) 0.45442(10) 0.74902(14) 0.0559(7) Uani d U 1 . .
    H H48A 0.5470 0.4509 0.7294 0.084 Uiso calc R 1 . .
    H H48B 0.7273 0.4547 0.7153 0.084 Uiso calc R 1 . .
    H H48C 0.6663 0.4859 0.7733 0.084 Uiso calc R 1 . .
    Si Si1 0.82032(7) 0.09271(2) 0.61928(3) 0.02879(12) Uani d . 1 . .
    Si Si2 1.09300(7) 0.07936(2) 0.63085(3) 0.03072(13) Uani d . 1 . .
    Si Si3 1.01722(7) 0.39946(2) 0.38769(3) 0.02995(12) Uani d . 1 . .
    Si Si4 1.28066(8) 0.38554(3) 0.42733(3) 0.03512(14) Uani d . 1 . .
    Si Si5 0.70555(7) 0.40033(2) 0.80469(3) 0.03030(12) Uani d . 1 . .
    Si Si6 0.97278(7) 0.40082(2) 0.84410(3) 0.02893(12) Uani d . 1 . .
    Zr Zr1 1.00124(2) 0.216851(7) 0.579718(9) 0.02146(5) Uani d . 1 . .
    Zr Zr2 1.02592(2) 0.355885(7) 0.564699(9) 0.02160(5) Uani d . 1 . .
    Zr Zr3 0.91738(2) 0.298490(7) 0.716405(9) 0.02088(5) Uani d . 1 . .
loop_
    _atom_site_aniso_label
    _atom_site_aniso_U_11
    _atom_site_aniso_U_22
    _atom_site_aniso_U_33
    _atom_site_aniso_U_12
    _atom_site_aniso_U_13
    _atom_site_aniso_U_23
    C1 0.0231(10) 0.0306(10) 0.0422(12) -0.0019(8) -0.0082(9) 0.0036(9)
    C2 0.0185(9) 0.0303(10) 0.0356(11) -0.0030(8) -0.0016(8) -0.0022(8)
    C3 0.0228(9) 0.0280(10) 0.0271(10) -0.0041(7) -0.0001(7) -0.0026(8)
    C4 0.0290(10) 0.0337(11) 0.0266(10) -0.0062(8) 0.0006(8) -0.0069(8)
    C5 0.0322(11) 0.0414(12) 0.0273(10) -0.0116(9) -0.0048(8) 0.0020(9)
    C6 0.0229(10) 0.0264(10) 0.0341(11) 0.0051(7) -0.0021(8) -0.0025(8)
    C7 0.0249(10) 0.0341(11) 0.0364(11) 0.0037(8) 0.0045(8) -0.0058(9)
    C8 0.0204(10) 0.0373(12) 0.0448(13) 0.0011(8) 0.0096(9) 0.0005(9)
    C9 0.0167(9) 0.0308(10) 0.0459(12) -0.0003(8) -0.0025(8) -0.0027(9)
    C10 0.0228(10) 0.0270(10) 0.0348(11) 0.0043(8) -0.0047(8) -0.0020(8)
    C11 0.0273(10) 0.0371(11) 0.0334(11) 0.0110(9) 0.0016(8) 0.0044(9)
    C12 0.0178(9) 0.0413(12) 0.0360(11) 0.0016(8) -0.0013(8) 0.0094(9)
    C13 0.0239(10) 0.0330(11) 0.0305(10) -0.0016(8) -0.0051(8) 0.0044(8)
    C14 0.0267(10) 0.0291(10) 0.0263(10) 0.0029(8) -0.0020(8) 0.0060(8)
    C15 0.0315(11) 0.0268(10) 0.0324(11) 0.0066(8) -0.0008(8) 0.0074(8)
    C16 0.0163(9) 0.0318(10) 0.0373(11) -0.0007(7) 0.0022(8) 0.0048(8)
    C17 0.0215(9) 0.0305(10) 0.0334(10) -0.0045(8) 0.0035(8) 0.0037(8)
    C18 0.0268(10) 0.0260(10) 0.0424(12) -0.0056(8) 0.0017(9) 0.0022(9)
    C19 0.0255(10) 0.0355(11) 0.0359(11) -0.0084(8) 0.0005(8) -0.0049(9)
    C20 0.0163(9) 0.0402(12) 0.0321(10) -0.0026(8) -0.0030(7) 0.0067(9)
    C21 0.0180(9) 0.0300(10) 0.0299(10) 0.0026(7) -0.0015(7) -0.0008(8)
    C22 0.0199(9) 0.0304(10) 0.0288(10) 0.0018(7) 0.0041(7) -0.0004(8)
    C23 0.0235(10) 0.0383(12) 0.0334(11) 0.0000(8) 0.0079(8) 0.0039(9)
    C24 0.0205(9) 0.0290(10) 0.0456(12) -0.0036(8) 0.0056(8) -0.0004(9)
    C25 0.0163(9) 0.0323(10) 0.0358(11) 0.0000(7) -0.0015(8) -0.0054(8)
    C26 0.0320(11) 0.0303(11) 0.0317(11) 0.0055(8) -0.0085(8) 0.0012(8)
    C27 0.0204(10) 0.0420(12) 0.0322(11) 0.0054(8) -0.0043(8) -0.0045(9)
    C28 0.0217(9) 0.0355(11) 0.0282(10) -0.0028(8) -0.0038(8) -0.0027(8)
    C29 0.0249(10) 0.0301(10) 0.0241(9) 0.0000(8) -0.0023(7) -0.0009(8)
    C30 0.0306(11) 0.0328(11) 0.0224(9) 0.0018(8) -0.0043(8) 0.0037(8)
    O1 0.0232(7) 0.0230(7) 0.0280(7) -0.0003(5) 0.0016(5) 0.0009(5)
    O3 0.0220(7) 0.0251(7) 0.0256(7) 0.0002(5) 0.0010(5) 0.0012(5)
    O2 0.0219(7) 0.0249(7) 0.0258(7) 0.0005(5) 0.0014(5) -0.0006(5)
    C40 0.0489(15) 0.0333(12) 0.0532(15) -0.0121(11) -0.0068(12) 0.0075(11)
    C50 0.0558(16) 0.0606(17) 0.0325(12) 0.0214(13) -0.0092(11) -0.0134(11)
    C44 0.0572(16) 0.0370(12) 0.0362(12) -0.0021(11) 0.0006(11) 0.0092(10)
    C42 0.0546(16) 0.0438(14) 0.0457(14) 0.0000(12) -0.0094(12) 0.0085(11)
    C41 0.0704(19) 0.0514(16) 0.0383(14) 0.0098(14) 0.0194(13) 0.0034(12)
    C51 0.0473(15) 0.0325(13) 0.079(2) -0.0049(11) 0.0134(14) 0.0017(13)
    C45 0.0543(16) 0.0462(14) 0.0378(13) -0.0060(12) 0.0033(11) -0.0084(11)
    C43 0.0515(16) 0.0320(12) 0.0596(16) 0.0025(11) 0.0054(13) -0.0100(11)
    C46 0.0470(16) 0.088(2) 0.0612(17) -0.0172(15) 0.0080(13) 0.0302(16)
    C47 0.0634(18) 0.0707(19) 0.0531(16) 0.0266(15) -0.0004(14) -0.0145(14)
    C49 0.0445(15) 0.082(2) 0.0451(15) 0.0015(14) 0.0133(12) -0.0245(14)
    C48 0.0704(18) 0.0362(13) 0.0553(16) 0.0094(12) -0.0220(14) -0.0030(12)
    Si1 0.0312(3) 0.0253(3) 0.0298(3) -0.0025(2) 0.0026(2) 0.0005(2)
    Si2 0.0323(3) 0.0238(3) 0.0349(3) 0.0012(2) -0.0026(2) -0.0009(2)
    Si3 0.0334(3) 0.0306(3) 0.0255(3) -0.0012(2) 0.0018(2) 0.0033(2)
    Si4 0.0310(3) 0.0436(4) 0.0316(3) 0.0013(3) 0.0072(2) 0.0056(3)
    Si5 0.0303(3) 0.0314(3) 0.0286(3) 0.0061(2) -0.0003(2) -0.0051(2)
    Si6 0.0300(3) 0.0277(3) 0.0283(3) 0.0008(2) -0.0015(2) -0.0035(2)
    Zr1 0.01822(9) 0.02122(9) 0.02454(9) -0.00059(6) 0.00019(7) -0.00107(7)
    Zr2 0.01809(9) 0.02180(9) 0.02452(9) -0.00035(6) 0.00018(7) 0.00312(7)
    Zr3 0.01773(9) 0.02240(9) 0.02217(9) 0.00036(6) 0.00037(6) 0.00030(7)
_geom_special_details
;
All e.s.d.'s (except the e.s.d. in the dihedral angle between two l.s. planes)
are estimated using the full covariance matrix. The cell e.s.d.'s are taken
into account individually in the estimation of e.s.d.'s in distances, angles
and torsion angles; correlations between e.s.d.'s in cell parameters are only
used when they are defined by crystal symmetry. An approximate (isotropic)
treatment of cell e.s.d.'s is used for estimating e.s.d.'s involving l.s.
planes.
;
loop_
    _geom_bond_atom_site_label_1
    _geom_bond_atom_site_label_2
    _geom_bond_site_symmetry_2
    _geom_bond_distance
    _geom_bond_publ_flag
    C1 C2 . 1.405(3) ?
    C1 C5 . 1.410(3) ?
    C1 Zr1 . 2.616(2) ?
    C1 H1A . 1.0000 ?
    C2 C3 . 1.417(3) ?
    C2 Zr1 . 2.5982(19) ?
    C2 H2A . 1.0000 ?
    C3 C4 . 1.425(3) ?
    C3 Si1 . 1.862(2) ?
    C3 Zr1 . 2.5724(19) ?
    C4 C5 . 1.402(3) ?
    C4 Zr1 . 2.572(2) ?
    C4 H4A . 1.0000 ?
    C5 Zr1 . 2.608(2) ?
    C5 H5A . 1.0000 ?
    C6 C10 . 1.422(3) ?
    C6 C7 . 1.428(3) ?
    C6 Si2 . 1.866(2) ?
    C6 Zr1 . 2.609(2) ?
    C7 C8 . 1.401(3) ?
    C7 Zr1 . 2.596(2) ?
    C7 H7A . 1.0000 ?
    C8 C9 . 1.412(3) ?
    C8 Zr1 . 2.576(2) ?
    C8 H8A . 1.0000 ?
    C9 C10 . 1.402(3) ?
    C9 Zr1 . 2.558(2) ?
    C9 H9A . 1.0000 ?
    C10 Zr1 . 2.579(2) ?
    C10 H10A . 1.0000 ?
    C11 C15 . 1.402(3) ?
    C11 C12 . 1.408(3) ?
    C11 Zr2 . 2.599(2) ?
    C11 H11A . 1.0000 ?
    C12 C13 . 1.404(3) ?
    C12 Zr2 . 2.591(2) ?
    C12 H12A . 1.0000 ?
    C13 C14 . 1.420(3) ?
    C13 Zr2 . 2.593(2) ?
    C13 H13A . 1.0000 ?
    C14 C15 . 1.430(3) ?
    C14 Si3 . 1.870(2) ?
    C14 Zr2 . 2.5960(19) ?
    C15 Zr2 . 2.5827(19) ?
    C15 H15A . 1.0000 ?
    C16 C20 . 1.402(3) ?
    C16 C17 . 1.420(3) ?
    C16 Zr2 . 2.5578(19) ?
    C16 H16A . 1.0000 ?
    C17 C18 . 1.423(3) ?
    C17 Si4 . 1.863(2) ?
    C17 Zr2 . 2.597(2) ?
    C18 C19 . 1.401(3) ?
    C18 Zr2 . 2.603(2) ?
    C18 H18A . 1.0000 ?
    C19 C20 . 1.408(3) ?
    C19 Zr2 . 2.581(2) ?
    C19 H19A . 1.0000 ?
    C20 Zr2 . 2.5481(19) ?
    C20 H20A . 1.0000 ?
    C21 C25 . 1.403(3) ?
    C21 C22 . 1.419(3) ?
    C21 Zr3 . 2.5571(19) ?
    C21 H21A . 1.0000 ?
    C22 C23 . 1.426(3) ?
    C22 Si5 . 1.860(2) ?
    C22 Zr3 . 2.5890(19) ?
    C23 C24 . 1.402(3) ?
    C23 Zr3 . 2.595(2) ?
    C23 H23A . 1.0000 ?
    C24 C25 . 1.411(3) ?
    C24 Zr3 . 2.580(2) ?
    C24 H24A . 1.0000 ?
    C25 Zr3 . 2.547(2) ?
    C25 H25A . 1.0000 ?
    C26 C30 . 1.400(3) ?
    C26 C27 . 1.414(3) ?
    C26 Zr3 . 2.602(2) ?
    C26 H26A . 1.0000 ?
    C27 C28 . 1.400(3) ?
    C27 Zr3 . 2.616(2) ?
    C27 H27A . 1.0000 ?
    C28 C29 . 1.422(3) ?
    C28 Zr3 . 2.5946(19) ?
    C28 H28A . 1.0000 ?
    C29 C30 . 1.423(3) ?
    C29 Si6 . 1.870(2) ?
    C29 Zr3 . 2.5812(19) ?
    C30 Zr3 . 2.581(2) ?
    C30 H30A . 1.0000 ?
    O1 Zr1 . 1.9681(13) ?
    O1 Zr2 . 1.9728(13) ?
    O3 Zr2 . 1.9654(14) ?
    O3 Zr3 . 1.9711(13) ?
    O2 Zr3 . 1.9650(13) ?
    O2 Zr1 . 1.9716(13) ?
    C40 Si1 . 1.871(2) ?
    C40 H40A . 0.9800 ?
    C40 H40B . 0.9800 ?
    C40 H40C . 0.9800 ?
    C50 Si6 . 1.867(2) ?
    C50 H50A . 0.9800 ?
    C50 H50B . 0.9800 ?
    C50 H50C . 0.9800 ?
    C44 Si3 . 1.874(2) ?
    C44 H44A . 0.9800 ?
    C44 H44B . 0.9800 ?
    C44 H44C . 0.9800 ?
    C42 Si2 . 1.865(3) ?
    C42 H42A . 0.9800 ?
    C42 H42B . 0.9800 ?
    C42 H42C . 0.9800 ?
    C41 Si1 . 1.871(3) ?
    C41 H41A . 0.9800 ?
    C41 H41B . 0.9800 ?
    C41 H41C . 0.9800 ?
    C51 Si6 . 1.867(3) ?
    C51 H51A . 0.9800 ?
    C51 H51B . 0.9800 ?
    C51 H51C . 0.9800 ?
    C45 Si3 . 1.869(2) ?
    C45 H45A . 0.9800 ?
    C45 H45B . 0.9800 ?
    C45 H45C . 0.9800 ?
    C43 Si2 . 1.877(2) ?
    C43 H43A . 0.9800 ?
    C43 H43B . 0.9800 ?
    C43 H43C . 0.9800 ?
    C46 Si4 . 1.868(3) ?
    C46 H46A . 0.9800 ?
    C46 H46B . 0.9800 ?
    C46 H46C . 0.9800 ?
    C47 Si4 . 1.872(3) ?
    C47 H47A . 0.9800 ?
    C47 H47B . 0.9800 ?
    C47 H47C . 0.9800 ?
    C49 Si5 . 1.875(3) ?
    C49 H49A . 0.9800 ?
    C49 H49B . 0.9800 ?
    C49 H49C . 0.9800 ?
    C48 Si5 . 1.876(3) ?
    C48 H48A . 0.9800 ?
    C48 H48B . 0.9800 ?
    C48 H48C . 0.9800 ?
    Si1 Si2 . 2.3440(9) ?
    Si3 Si4 . 2.3474(9) ?
    Si5 Si6 . 2.3469(9) ?
loop_
    _geom_angle_atom_site_label_1
    _geom_angle_atom_site_label_2
    _geom_angle_atom_site_label_3
    _geom_angle_site_symmetry_1
    _geom_angle_site_symmetry_3
    _geom_angle
    _geom_angle_publ_flag
    C2 C1 C5 . . 107.96(19) ?
    C2 C1 Zr1 . . 73.67(12) ?
    C5 C1 Zr1 . . 74.01(12) ?
    C2 C1 H1A . . 125.7 ?
    C5 C1 H1A . . 125.7 ?
    Zr1 C1 H1A . . 125.7 ?
    C1 C2 C3 . . 109.18(19) ?
    C1 C2 Zr1 . . 75.06(12) ?
    C3 C2 Zr1 . . 73.09(11) ?
    C1 C2 H2A . . 125.1 ?
    C3 C2 H2A . . 125.1 ?
    Zr1 C2 H2A . . 125.1 ?
    C2 C3 C4 . . 105.90(18) ?
    C2 C3 Si1 . . 126.99(16) ?
    C4 C3 Si1 . . 127.11(16) ?
    C2 C3 Zr1 . . 75.10(11) ?
    C4 C3 Zr1 . . 73.92(11) ?
    Si1 C3 Zr1 . . 116.01(9) ?
    C5 C4 C3 . . 109.33(19) ?
    C5 C4 Zr1 . . 75.69(12) ?
    C3 C4 Zr1 . . 73.93(11) ?
    C5 C4 H4A . . 124.9 ?
    C3 C4 H4A . . 124.9 ?
    Zr1 C4 H4A . . 124.9 ?
    C4 C5 C1 . . 107.62(19) ?
    C4 C5 Zr1 . . 72.91(12) ?
    C1 C5 Zr1 . . 74.67(12) ?
    C4 C5 H5A . . 125.8 ?
    C1 C5 H5A . . 125.8 ?
    Zr1 C5 H5A . . 125.8 ?
    C10 C6 C7 . . 105.43(19) ?
    C10 C6 Si2 . . 127.80(17) ?
    C7 C6 Si2 . . 126.76(16) ?
    C10 C6 Zr1 . . 72.96(11) ?
    C7 C6 Zr1 . . 73.58(12) ?
    Si2 C6 Zr1 . . 119.17(9) ?
    C8 C7 C6 . . 109.53(19) ?
    C8 C7 Zr1 . . 73.51(12) ?
    C6 C7 Zr1 . . 74.57(11) ?
    C8 C7 H7A . . 125.0 ?
    C6 C7 H7A . . 125.0 ?
    Zr1 C7 H7A . . 125.0 ?
    C7 C8 C9 . . 107.6(2) ?
    C7 C8 Zr1 . . 75.07(12) ?
    C9 C8 Zr1 . . 73.33(12) ?
    C7 C8 H8A . . 125.7 ?
    C9 C8 H8A . . 125.7 ?
    Zr1 C8 H8A . . 125.7 ?
    C10 C9 C8 . . 107.89(19) ?
    C10 C9 Zr1 . . 75.01(12) ?
    C8 C9 Zr1 . . 74.75(12) ?
    C10 C9 H9A . . 125.5 ?
    C8 C9 H9A . . 125.5 ?
    Zr1 C9 H9A . . 125.5 ?
    C9 C10 C6 . . 109.5(2) ?
    C9 C10 Zr1 . . 73.32(12) ?
    C6 C10 Zr1 . . 75.24(11) ?
    C9 C10 H10A . . 125.0 ?
    C6 C10 H10A . . 125.0 ?
    Zr1 C10 H10A . . 125.0 ?
    C15 C11 C12 . . 107.8(2) ?
    C15 C11 Zr2 . . 73.67(12) ?
    C12 C11 Zr2 . . 73.96(12) ?
    C15 C11 H11A . . 125.7 ?
    C12 C11 H11A . . 125.7 ?
    Zr2 C11 H11A . . 125.7 ?
    C13 C12 C11 . . 108.11(19) ?
    C13 C12 Zr2 . . 74.36(12) ?
    C11 C12 Zr2 . . 74.55(12) ?
    C13 C12 H12A . . 125.5 ?
    C11 C12 H12A . . 125.5 ?
    Zr2 C12 H12A . . 125.5 ?
    C12 C13 C14 . . 109.16(19) ?
    C12 C13 Zr2 . . 74.21(12) ?
    C14 C13 Zr2 . . 74.23(11) ?
    C12 C13 H13A . . 125.1 ?
    C14 C13 H13A . . 125.1 ?
    Zr2 C13 H13A . . 125.1 ?
    C13 C14 C15 . . 105.79(18) ?
    C13 C14 Si3 . . 126.71(16) ?
    C15 C14 Si3 . . 127.46(16) ?
    C13 C14 Zr2 . . 74.00(11) ?
    C15 C14 Zr2 . . 73.46(11) ?
    Si3 C14 Zr2 . . 119.34(9) ?
    C11 C15 C14 . . 109.12(19) ?
    C11 C15 Zr2 . . 74.93(12) ?
    C14 C15 Zr2 . . 74.48(11) ?
    C11 C15 H15A . . 125.0 ?
    C14 C15 H15A . . 125.0 ?
    Zr2 C15 H15A . . 125.0 ?
    C20 C16 C17 . . 109.48(19) ?
    C20 C16 Zr2 . . 73.68(11) ?
    C17 C16 Zr2 . . 75.52(11) ?
    C20 C16 H16A . . 124.9 ?
    C17 C16 H16A . . 124.9 ?
    Zr2 C16 H16A . . 124.9 ?
    C16 C17 C18 . . 105.46(19) ?
    C16 C17 Si4 . . 127.28(17) ?
    C18 C17 Si4 . . 127.26(16) ?
    C16 C17 Zr2 . . 72.51(11) ?
    C18 C17 Zr2 . . 74.37(12) ?
    Si4 C17 Zr2 . . 118.76(9) ?
    C19 C18 C17 . . 109.53(19) ?
    C19 C18 Zr2 . . 73.44(12) ?
    C17 C18 Zr2 . . 73.86(11) ?
    C19 C18 H18A . . 125.0 ?
    C17 C18 H18A . . 125.0 ?
    Zr2 C18 H18A . . 125.0 ?
    C18 C19 C20 . . 107.7(2) ?
    C18 C19 Zr2 . . 75.20(12) ?
    C20 C19 Zr2 . . 72.79(12) ?
    C18 C19 H19A . . 125.8 ?
    C20 C19 H19A . . 125.8 ?
    Zr2 C19 H19A . . 125.8 ?
    C16 C20 C19 . . 107.82(19) ?
    C16 C20 Zr2 . . 74.44(11) ?
    C19 C20 Zr2 . . 75.36(12) ?
    C16 C20 H20A . . 125.5 ?
    C19 C20 H20A . . 125.5 ?
    Zr2 C20 H20A . . 125.5 ?
    C25 C21 C22 . . 109.14(18) ?
    C25 C21 Zr3 . . 73.63(11) ?
    C22 C21 Zr3 . . 75.24(11) ?
    C25 C21 H21A . . 125.1 ?
    C22 C21 H21A . . 125.1 ?
    Zr3 C21 H21A . . 125.1 ?
    C21 C22 C23 . . 105.90(18) ?
    C21 C22 Si5 . . 125.24(15) ?
    C23 C22 Si5 . . 128.86(16) ?
    C21 C22 Zr3 . . 72.76(11) ?
    C23 C22 Zr3 . . 74.28(11) ?
    Si5 C22 Zr3 . . 118.30(9) ?
    C24 C23 C22 . . 109.29(19) ?
    C24 C23 Zr3 . . 73.68(12) ?
    C22 C23 Zr3 . . 73.80(11) ?
    C24 C23 H23A . . 125.1 ?
    C22 C23 H23A . . 125.1 ?
    Zr3 C23 H23A . . 125.1 ?
    C23 C24 C25 . . 107.60(19) ?
    C23 C24 Zr3 . . 74.89(12) ?
    C25 C24 Zr3 . . 72.72(11) ?
    C23 C24 H24A . . 125.8 ?
    C25 C24 H24A . . 125.8 ?
    Zr3 C24 H24A . . 125.8 ?
    C21 C25 C24 . . 108.06(19) ?
    C21 C25 Zr3 . . 74.46(11) ?
    C24 C25 Zr3 . . 75.33(12) ?
    C21 C25 H25A . . 125.4 ?
    C24 C25 H25A . . 125.4 ?
    Zr3 C25 H25A . . 125.4 ?
    C30 C26 C27 . . 107.76(19) ?
    C30 C26 Zr3 . . 73.50(11) ?
    C27 C26 Zr3 . . 74.84(12) ?
    C30 C26 H26A . . 125.7 ?
    C27 C26 H26A . . 125.7 ?
    Zr3 C26 H26A . . 125.7 ?
    C28 C27 C26 . . 107.74(19) ?
    C28 C27 Zr3 . . 73.57(11) ?
    C26 C27 Zr3 . . 73.70(12) ?
    C28 C27 H27A . . 125.8 ?
    C26 C27 H27A . . 125.8 ?
    Zr3 C27 H27A . . 125.8 ?
    C27 C28 C29 . . 109.43(19) ?
    C27 C28 Zr3 . . 75.27(12) ?
    C29 C28 Zr3 . . 73.53(11) ?
    C27 C28 H28A . . 125.0 ?
    C29 C28 H28A . . 125.0 ?
    Zr3 C28 H28A . . 125.0 ?
    C28 C29 C30 . . 105.70(18) ?
    C28 C29 Si6 . . 126.32(16) ?
    C30 C29 Si6 . . 127.98(16) ?
    C28 C29 Zr3 . . 74.57(11) ?
    C30 C29 Zr3 . . 73.97(11) ?
    Si6 C29 Zr3 . . 117.01(9) ?
    C26 C30 C29 . . 109.36(19) ?
    C26 C30 Zr3 . . 75.14(12) ?
    C29 C30 Zr3 . . 74.01(11) ?
    C26 C30 H30A . . 125.0 ?
    C29 C30 H30A . . 125.0 ?
    Zr3 C30 H30A . . 125.0 ?
    Zr1 O1 Zr2 . . 142.22(8) ?
    Zr2 O3 Zr3 . . 142.00(7) ?
    Zr3 O2 Zr1 . . 141.73(7) ?
    Si1 C40 H40A . . 109.5 ?
    Si1 C40 H40B . . 109.5 ?
    H40A C40 H40B . . 109.5 ?
    Si1 C40 H40C . . 109.5 ?
    H40A C40 H40C . . 109.5 ?
    H40B C40 H40C . . 109.5 ?
    Si6 C50 H50A . . 109.5 ?
    Si6 C50 H50B . . 109.5 ?
    H50A C50 H50B . . 109.5 ?
    Si6 C50 H50C . . 109.5 ?
    H50A C50 H50C . . 109.5 ?
    H50B C50 H50C . . 109.5 ?
    Si3 C44 H44A . . 109.5 ?
    Si3 C44 H44B . . 109.5 ?
    H44A C44 H44B . . 109.5 ?
    Si3 C44 H44C . . 109.5 ?
    H44A C44 H44C . . 109.5 ?
    H44B C44 H44C . . 109.5 ?
    Si2 C42 H42A . . 109.5 ?
    Si2 C42 H42B . . 109.5 ?
    H42A C42 H42B . . 109.5 ?
    Si2 C42 H42C . . 109.5 ?
    H42A C42 H42C . . 109.5 ?
    H42B C42 H42C . . 109.5 ?
    Si1 C41 H41A . . 109.5 ?
    Si1 C41 H41B . . 109.5 ?
    H41A C41 H41B . . 109.5 ?
    Si1 C41 H41C . . 109.5 ?
    H41A C41 H41C . . 109.5 ?
    H41B C41 H41C . . 109.5 ?
    Si6 C51 H51A . . 109.5 ?
    Si6 C51 H51B . . 109.5 ?
    H51A C51 H51B . . 109.5 ?
    Si6 C51 H51C . . 109.5 ?
    H51A C51 H51C . . 109.5 ?
    H51B C51 H51C . . 109.5 ?
    Si3 C45 H45A . . 109.5 ?
    Si3 C45 H45B . . 109.5 ?
    H45A C45 H45B . . 109.5 ?
    Si3 C45 H45C . . 109.5 ?
    H45A C45 H45C . . 109.5 ?
    H45B C45 H45C . . 109.5 ?
    Si2 C43 H43A . . 109.5 ?
    Si2 C43 H43B . . 109.5 ?
    H43A C43 H43B . . 109.5 ?
    Si2 C43 H43C . . 109.5 ?
    H43A C43 H43C . . 109.5 ?
    H43B C43 H43C . . 109.5 ?
    Si4 C46 H46A . . 109.5 ?
    Si4 C46 H46B . . 109.5 ?
    H46A C46 H46B . . 109.5 ?
    Si4 C46 H46C . . 109.5 ?
    H46A C46 H46C . . 109.5 ?
    H46B C46 H46C . . 109.5 ?
    Si4 C47 H47A . . 109.5 ?
    Si4 C47 H47B . . 109.5 ?
    H47A C47 H47B . . 109.5 ?
    Si4 C47 H47C . . 109.5 ?
    H47A C47 H47C . . 109.5 ?
    H47B C47 H47C . . 109.5 ?
    Si5 C49 H49A . . 109.5 ?
    Si5 C49 H49B . . 109.5 ?
    H49A C49 H49B . . 109.5 ?
    Si5 C49 H49C . . 109.5 ?
    H49A C49 H49C . . 109.5 ?
    H49B C49 H49C . . 109.5 ?
    Si5 C48 H48A . . 109.5 ?
    Si5 C48 H48B . . 109.5 ?
    H48A C48 H48B . . 109.5 ?
    Si5 C48 H48C . . 109.5 ?
    H48A C48 H48C . . 109.5 ?
    H48B C48 H48C . . 109.5 ?
    C3 Si1 C40 . . 110.30(10) ?
    C3 Si1 C41 . . 108.13(11) ?
    C40 Si1 C41 . . 109.23(14) ?
    C3 Si1 Si2 . . 103.36(7) ?
    C40 Si1 Si2 . . 114.17(9) ?
    C41 Si1 Si2 . . 111.37(10) ?
    C42 Si2 C6 . . 108.31(11) ?
    C42 Si2 C43 . . 111.43(13) ?
    C6 Si2 C43 . . 107.26(11) ?
    C42 Si2 Si1 . . 111.89(10) ?
    C6 Si2 Si1 . . 105.90(7) ?
    C43 Si2 Si1 . . 111.71(9) ?
    C45 Si3 C14 . . 107.25(11) ?
    C45 Si3 C44 . . 110.69(12) ?
    C14 Si3 C44 . . 108.30(11) ?
    C45 Si3 Si4 . . 111.52(10) ?
    C14 Si3 Si4 . . 106.85(7) ?
    C44 Si3 Si4 . . 111.99(9) ?
    C17 Si4 C46 . . 109.92(13) ?
    C17 Si4 C47 . . 107.67(12) ?
    C46 Si4 C47 . . 110.44(17) ?
    C17 Si4 Si3 . . 104.54(7) ?
    C46 Si4 Si3 . . 114.26(11) ?
    C47 Si4 Si3 . . 109.67(11) ?
    C22 Si5 C49 . . 108.01(12) ?
    C22 Si5 C48 . . 107.15(11) ?
    C49 Si5 C48 . . 110.88(15) ?
    C22 Si5 Si6 . . 106.07(7) ?
    C49 Si5 Si6 . . 112.91(10) ?
    C48 Si5 Si6 . . 111.47(11) ?
    C50 Si6 C51 . . 111.02(15) ?
    C50 Si6 C29 . . 109.67(11) ?
    C51 Si6 C29 . . 106.92(11) ?
    C50 Si6 Si5 . . 113.16(10) ?
    C51 Si6 Si5 . . 109.53(10) ?
    C29 Si6 Si5 . . 106.25(7) ?
    O1 Zr1 O2 . . 97.96(6) ?
    O1 Zr1 C9 . . 86.92(6) ?
    O2 Zr1 C9 . . 91.35(7) ?
    O1 Zr1 C4 . . 115.91(6) ?
    O2 Zr1 C4 . . 128.89(6) ?
    C9 Zr1 C4 . . 125.60(7) ?
    O1 Zr1 C3 . . 135.67(6) ?
    O2 Zr1 C3 . . 97.11(6) ?
    C9 Zr1 C3 . . 134.05(7) ?
    C4 Zr1 C3 . . 32.15(6) ?
    O1 Zr1 C8 . . 83.16(6) ?
    O2 Zr1 C8 . . 123.28(7) ?
    C9 Zr1 C8 . . 31.93(7) ?
    C4 Zr1 C8 . . 98.92(7) ?
    C3 Zr1 C8 . . 121.11(7) ?
    O1 Zr1 C10 . . 117.32(6) ?
    O2 Zr1 C10 . . 79.01(6) ?
    C9 Zr1 C10 . . 31.68(7) ?
    C4 Zr1 C10 . . 112.98(7) ?
    C3 Zr1 C10 . . 106.39(6) ?
    C8 Zr1 C10 . . 52.38(7) ?
    O1 Zr1 C7 . . 110.50(6) ?
    O2 Zr1 C7 . . 130.28(6) ?
    C9 Zr1 C7 . . 52.27(7) ?
    C4 Zr1 C7 . . 73.34(7) ?
    C3 Zr1 C7 . . 90.11(7) ?
    C8 Zr1 C7 . . 31.42(7) ?
    C10 Zr1 C7 . . 51.97(7) ?
    O1 Zr1 C2 . . 111.43(6) ?
    O2 Zr1 C2 . . 81.15(6) ?
    C9 Zr1 C2 . . 160.89(7) ?
    C4 Zr1 C2 . . 52.03(7) ?
    C3 Zr1 C2 . . 31.81(6) ?
    C8 Zr1 C2 . . 150.67(7) ?
    C10 Zr1 C2 . . 129.21(7) ?
    C7 Zr1 C2 . . 121.27(7) ?
    O1 Zr1 C5 . . 86.26(6) ?
    O2 Zr1 C5 . . 130.04(7) ?
    C9 Zr1 C5 . . 138.60(8) ?
    C4 Zr1 C5 . . 31.40(7) ?
    C3 Zr1 C5 . . 52.86(7) ?
    C8 Zr1 C5 . . 106.68(8) ?
    C10 Zr1 C5 . . 141.70(7) ?
    C7 Zr1 C5 . . 92.75(7) ?
    C2 Zr1 C5 . . 51.88(7) ?
    O1 Zr1 C6 . . 135.58(6) ?
    O2 Zr1 C6 . . 100.94(6) ?
    C9 Zr1 C6 . . 53.01(7) ?
    C4 Zr1 C6 . . 81.29(7) ?
    C3 Zr1 C6 . . 81.06(7) ?
    C8 Zr1 C6 . . 52.92(7) ?
    C10 Zr1 C6 . . 31.80(6) ?
    C7 Zr1 C6 . . 31.85(7) ?
    C2 Zr1 C6 . . 110.99(7) ?
    C5 Zr1 C6 . . 110.29(7) ?
    O1 Zr1 C1 . . 83.84(6) ?
    O2 Zr1 C1 . . 99.31(7) ?
    C9 Zr1 C1 . . 166.74(7) ?
    C4 Zr1 C1 . . 51.87(7) ?
    C3 Zr1 C1 . . 52.63(6) ?
    C8 Zr1 C1 . . 136.74(8) ?
    C10 Zr1 C1 . . 158.84(7) ?
    C7 Zr1 C1 . . 122.91(7) ?
    C2 Zr1 C1 . . 31.27(7) ?
    C5 Zr1 C1 . . 31.32(7) ?
    C6 Zr1 C1 . . 131.23(7) ?
    O3 Zr2 O1 . . 97.76(6) ?
    O3 Zr2 C20 . . 82.80(6) ?
    O1 Zr2 C20 . . 96.34(6) ?
    O3 Zr2 C16 . . 112.32(6) ?
    O1 Zr2 C16 . . 80.77(6) ?
    C20 Zr2 C16 . . 31.88(7) ?
    O3 Zr2 C19 . . 82.96(6) ?
    O1 Zr2 C19 . . 128.02(7) ?
    C20 Zr2 C19 . . 31.85(7) ?
    C16 Zr2 C19 . . 52.45(7) ?
    O3 Zr2 C15 . . 110.86(6) ?
    O1 Zr2 C15 . . 131.10(6) ?
    C20 Zr2 C15 . . 125.11(7) ?
    C16 Zr2 C15 . . 119.93(7) ?
    C19 Zr2 C15 . . 95.10(7) ?
    O3 Zr2 C12 . . 87.40(6) ?
    O1 Zr2 C12 . . 92.48(7) ?
    C20 Zr2 C12 . . 167.60(7) ?
    C16 Zr2 C12 . . 159.76(7) ?
    C19 Zr2 C12 . . 139.21(7) ?
    C15 Zr2 C12 . . 52.07(7) ?
    O3 Zr2 C13 . . 117.41(6) ?
    O1 Zr2 C13 . . 79.81(6) ?
    C20 Zr2 C13 . . 159.70(7) ?
    C16 Zr2 C13 . . 128.38(7) ?
    C19 Zr2 C13 . . 144.98(7) ?
    C15 Zr2 C13 . . 52.11(7) ?
    C12 Zr2 C13 . . 31.42(7) ?
    O3 Zr2 C14 . . 135.96(6) ?
    O1 Zr2 C14 . . 101.32(6) ?
    C20 Zr2 C14 . . 133.10(7) ?
    C16 Zr2 C14 . . 109.71(7) ?
    C19 Zr2 C14 . . 113.81(7) ?
    C15 Zr2 C14 . . 32.06(7) ?
    C12 Zr2 C14 . . 52.68(7) ?
    C13 Zr2 C14 . . 31.77(6) ?
    O3 Zr2 C17 . . 133.93(6) ?
    O1 Zr2 C17 . . 99.86(6) ?
    C20 Zr2 C17 . . 53.22(7) ?
    C16 Zr2 C17 . . 31.97(6) ?
    C19 Zr2 C17 . . 52.92(7) ?
    C15 Zr2 C17 . . 88.13(7) ?
    C12 Zr2 C17 . . 133.56(7) ?
    C13 Zr2 C17 . . 107.47(7) ?
    C14 Zr2 C17 . . 80.95(7) ?
    O3 Zr2 C11 . . 83.73(6) ?
    O1 Zr2 C11 . . 123.97(7) ?
    C20 Zr2 C11 . . 138.84(7) ?
    C16 Zr2 C11 . . 149.66(7) ?
    C19 Zr2 C11 . . 107.84(7) ?
    C15 Zr2 C11 . . 31.41(7) ?
    C12 Zr2 C11 . . 31.49(7) ?
    C13 Zr2 C11 . . 52.02(7) ?
    C14 Zr2 C11 . . 52.76(7) ?
    C17 Zr2 C11 . . 118.89(7) ?
    O3 Zr2 C18 . . 111.99(6) ?
    O1 Zr2 C18 . . 130.52(6) ?
    C20 Zr2 C18 . . 52.23(7) ?
    C16 Zr2 C18 . . 52.00(7) ?
    C19 Zr2 C18 . . 31.36(7) ?
    C15 Zr2 C18 . . 74.14(7) ?
    C12 Zr2 C18 . . 126.13(7) ?
    C13 Zr2 C18 . . 115.96(7) ?
    C14 Zr2 C18 . . 84.20(7) ?
    C17 Zr2 C18 . . 31.77(7) ?
    C11 Zr2 C18 . . 98.64(7) ?
    O2 Zr3 O3 . . 98.26(6) ?
    O2 Zr3 C25 . . 83.62(6) ?
    O3 Zr3 C25 . . 93.63(6) ?
    O2 Zr3 C21 . . 113.33(6) ?
    O3 Zr3 C21 . . 78.36(6) ?
    C25 Zr3 C21 . . 31.91(6) ?
    O2 Zr3 C24 . . 83.06(6) ?
    O3 Zr3 C24 . . 125.43(6) ?
    C25 Zr3 C24 . . 31.95(7) ?
    C21 Zr3 C24 . . 52.64(7) ?
    O2 Zr3 C30 . . 114.48(6) ?
    O3 Zr3 C30 . . 129.74(6) ?
    C25 Zr3 C30 . . 125.60(7) ?
    C21 Zr3 C30 . . 117.36(7) ?
    C24 Zr3 C30 . . 96.66(7) ?
    O2 Zr3 C29 . . 136.44(6) ?
    O3 Zr3 C29 . . 98.53(6) ?
    C25 Zr3 C29 . . 134.73(7) ?
    C21 Zr3 C29 . . 109.31(6) ?
    C24 Zr3 C29 . . 117.62(7) ?
    C30 Zr3 C29 . . 32.01(6) ?
    O2 Zr3 C22 . . 134.40(6) ?
    O3 Zr3 C22 . . 98.36(6) ?
    C25 Zr3 C22 . . 53.19(6) ?
    C21 Zr3 C22 . . 32.00(6) ?
    C24 Zr3 C22 . . 52.99(7) ?
    C30 Zr3 C22 . . 85.37(7) ?
    C29 Zr3 C22 . . 81.87(6) ?
    O2 Zr3 C28 . . 113.98(6) ?
    O3 Zr3 C28 . . 80.70(6) ?
    C25 Zr3 C28 . . 162.02(7) ?
    C21 Zr3 C28 . . 130.29(7) ?
    C24 Zr3 C28 . . 147.90(7) ?
    C30 Zr3 C28 . . 51.98(7) ?
    C29 Zr3 C28 . . 31.90(6) ?
    C22 Zr3 C28 . . 110.47(7) ?
    O2 Zr3 C23 . . 111.84(6) ?
    O3 Zr3 C23 . . 128.84(6) ?
    C25 Zr3 C23 . . 52.38(7) ?
    C21 Zr3 C23 . . 52.28(7) ?
    C24 Zr3 C23 . . 31.43(7) ?
    C30 Zr3 C23 . . 73.62(7) ?
    C29 Zr3 C23 . . 87.36(7) ?
    C22 Zr3 C23 . . 31.92(6) ?
    C28 Zr3 C23 . . 119.10(7) ?
    O2 Zr3 C26 . . 85.69(6) ?
    O3 Zr3 C26 . . 128.33(7) ?
    C25 Zr3 C26 . . 137.80(7) ?
    C21 Zr3 C26 . . 146.19(7) ?
    C24 Zr3 C26 . . 106.23(7) ?
    C30 Zr3 C26 . . 31.35(7) ?
    C29 Zr3 C26 . . 52.79(7) ?
    C22 Zr3 C26 . . 115.16(7) ?
    C28 Zr3 C26 . . 51.89(7) ?
    C23 Zr3 C26 . . 95.36(7) ?
    O2 Zr3 C27 . . 85.56(6) ?
    O3 Zr3 C27 . . 97.14(7) ?
    C25 Zr3 C27 . . 165.72(7) ?
    C21 Zr3 C27 . . 160.94(7) ?
    C24 Zr3 C27 . . 137.04(7) ?
    C30 Zr3 C27 . . 51.88(7) ?
    C29 Zr3 C27 . . 52.62(7) ?
    C22 Zr3 C27 . . 133.57(7) ?
    C28 Zr3 C27 . . 31.17(7) ?
    C23 Zr3 C27 . . 124.58(7) ?
    C26 Zr3 C27 . . 31.45(7) ?
loop_
    _geom_torsion_atom_site_label_1
    _geom_torsion_atom_site_label_2
    _geom_torsion_atom_site_label_3
    _geom_torsion_atom_site_label_4
    _geom_torsion_site_symmetry_1
    _geom_torsion_site_symmetry_2
    _geom_torsion_site_symmetry_3
    _geom_torsion_site_symmetry_4
    _geom_torsion
    _geom_torsion_publ_flag
    C5 C1 C2 C3 . . . . 0.9(2) ?
    Zr1 C1 C2 C3 . . . . -65.70(14) ?
    C5 C1 C2 Zr1 . . . . 66.62(15) ?
    C1 C2 C3 C4 . . . . -1.1(2) ?
    Zr1 C2 C3 C4 . . . . -68.05(13) ?
    C1 C2 C3 Si1 . . . . 178.56(15) ?
    Zr1 C2 C3 Si1 . . . . 111.57(15) ?
    C1 C2 C3 Zr1 . . . . 66.99(14) ?
    C2 C3 C4 C5 . . . . 0.8(2) ?
    Si1 C3 C4 C5 . . . . -178.80(15) ?
    Zr1 C3 C4 C5 . . . . -68.06(15) ?
    C2 C3 C4 Zr1 . . . . 68.88(13) ?
    Si1 C3 C4 Zr1 . . . . -110.74(16) ?
    C3 C4 C5 C1 . . . . -0.3(2) ?
    Zr1 C4 C5 C1 . . . . -67.18(15) ?
    C3 C4 C5 Zr1 . . . . 66.91(14) ?
    C2 C1 C5 C4 . . . . -0.4(2) ?
    Zr1 C1 C5 C4 . . . . 66.00(14) ?
    C2 C1 C5 Zr1 . . . . -66.39(14) ?
    C10 C6 C7 C8 . . . . -0.8(2) ?
    Si2 C6 C7 C8 . . . . -179.77(15) ?
    Zr1 C6 C7 C8 . . . . 65.77(15) ?
    C10 C6 C7 Zr1 . . . . -66.52(13) ?
    Si2 C6 C7 Zr1 . . . . 114.46(16) ?
    C6 C7 C8 C9 . . . . 0.2(2) ?
    Zr1 C7 C8 C9 . . . . 66.64(15) ?
    C6 C7 C8 Zr1 . . . . -66.46(15) ?
    C7 C8 C9 C10 . . . . 0.5(2) ?
    Zr1 C8 C9 C10 . . . . 68.30(14) ?
    C7 C8 C9 Zr1 . . . . -67.82(15) ?
    C8 C9 C10 C6 . . . . -1.0(2) ?
    Zr1 C9 C10 C6 . . . . 67.16(14) ?
    C8 C9 C10 Zr1 . . . . -68.12(15) ?
    C7 C6 C10 C9 . . . . 1.0(2) ?
    Si2 C6 C10 C9 . . . . -179.95(15) ?
    Zr1 C6 C10 C9 . . . . -65.91(14) ?
    C7 C6 C10 Zr1 . . . . 66.96(14) ?
    Si2 C6 C10 Zr1 . . . . -114.04(16) ?
    C15 C11 C12 C13 . . . . -0.9(2) ?
    Zr2 C11 C12 C13 . . . . -67.38(14) ?
    C15 C11 C12 Zr2 . . . . 66.44(14) ?
    C11 C12 C13 C14 . . . . 0.9(2) ?
    Zr2 C12 C13 C14 . . . . -66.59(14) ?
    C11 C12 C13 Zr2 . . . . 67.51(14) ?
    C12 C13 C14 C15 . . . . -0.5(2) ?
    Zr2 C13 C14 C15 . . . . -67.11(13) ?
    C12 C13 C14 Si3 . . . . -178.46(15) ?
    Zr2 C13 C14 Si3 . . . . 114.96(16) ?
    C12 C13 C14 Zr2 . . . . 66.58(14) ?
    C12 C11 C15 C14 . . . . 0.6(2) ?
    Zr2 C11 C15 C14 . . . . 67.25(14) ?
    C12 C11 C15 Zr2 . . . . -66.64(14) ?
    C13 C14 C15 C11 . . . . -0.1(2) ?
    Si3 C14 C15 C11 . . . . 177.85(15) ?
    Zr2 C14 C15 C11 . . . . -67.55(14) ?
    C13 C14 C15 Zr2 . . . . 67.49(13) ?
    Si3 C14 C15 Zr2 . . . . -114.60(16) ?
    C20 C16 C17 C18 . . . . 1.2(2) ?
    Zr2 C16 C17 C18 . . . . 67.65(14) ?
    C20 C16 C17 Si4 . . . . -179.68(15) ?
    Zr2 C16 C17 Si4 . . . . -113.21(16) ?
    C20 C16 C17 Zr2 . . . . -66.46(14) ?
    C16 C17 C18 C19 . . . . -1.0(2) ?
    Si4 C17 C18 C19 . . . . 179.85(15) ?
    Zr2 C17 C18 C19 . . . . 65.33(15) ?
    C16 C17 C18 Zr2 . . . . -66.35(13) ?
    Si4 C17 C18 Zr2 . . . . 114.52(16) ?
    C17 C18 C19 C20 . . . . 0.5(2) ?
    Zr2 C18 C19 C20 . . . . 66.08(14) ?
    C17 C18 C19 Zr2 . . . . -65.60(15) ?
    C17 C16 C20 C19 . . . . -0.9(2) ?
    Zr2 C16 C20 C19 . . . . -68.59(14) ?
    C17 C16 C20 Zr2 . . . . 67.66(14) ?
    C18 C19 C20 C16 . . . . 0.3(2) ?
    Zr2 C19 C20 C16 . . . . 67.96(14) ?
    C18 C19 C20 Zr2 . . . . -67.70(15) ?
    C25 C21 C22 C23 . . . . -1.0(2) ?
    Zr3 C21 C22 C23 . . . . -67.46(14) ?
    C25 C21 C22 Si5 . . . . 179.29(14) ?
    Zr3 C21 C22 Si5 . . . . 112.86(15) ?
    C25 C21 C22 Zr3 . . . . 66.43(14) ?
    C21 C22 C23 C24 . . . . 0.7(2) ?
    Si5 C22 C23 C24 . . . . -179.63(15) ?
    Zr3 C22 C23 C24 . . . . -65.69(15) ?
    C21 C22 C23 Zr3 . . . . 66.41(13) ?
    Si5 C22 C23 Zr3 . . . . -113.93(16) ?
    C22 C23 C24 C25 . . . . -0.1(2) ?
    Zr3 C23 C24 C25 . . . . -65.90(14) ?
    C22 C23 C24 Zr3 . . . . 65.77(15) ?
    C22 C21 C25 C24 . . . . 1.0(2) ?
    Zr3 C21 C25 C24 . . . . 68.45(14) ?
    C22 C21 C25 Zr3 . . . . -67.48(14) ?
    C23 C24 C25 C21 . . . . -0.5(2) ?
    Zr3 C24 C25 C21 . . . . -67.87(14) ?
    C23 C24 C25 Zr3 . . . . 67.35(14) ?
    C30 C26 C27 C28 . . . . -0.5(2) ?
    Zr3 C26 C27 C28 . . . . 66.23(14) ?
    C30 C26 C27 Zr3 . . . . -66.69(14) ?
    C26 C27 C28 C29 . . . . -0.1(2) ?
    Zr3 C27 C28 C29 . . . . 66.20(14) ?
    C26 C27 C28 Zr3 . . . . -66.32(14) ?
    C27 C28 C29 C30 . . . . 0.6(2) ?
    Zr3 C28 C29 C30 . . . . 67.97(13) ?
    C27 C28 C29 Si6 . . . . -179.77(15) ?
    Zr3 C28 C29 Si6 . . . . -112.45(15) ?
    C27 C28 C29 Zr3 . . . . -67.33(14) ?
    C27 C26 C30 C29 . . . . 0.9(2) ?
    Zr3 C26 C30 C29 . . . . -66.72(14) ?
    C27 C26 C30 Zr3 . . . . 67.59(14) ?
    C28 C29 C30 C26 . . . . -0.9(2) ?
    Si6 C29 C30 C26 . . . . 179.49(15) ?
    Zr3 C29 C30 C26 . . . . 67.46(15) ?
    C28 C29 C30 Zr3 . . . . -68.39(13) ?
    Si6 C29 C30 Zr3 . . . . 112.04(16) ?
    C2 C3 Si1 C40 . . . . 106.3(2) ?
    C4 C3 Si1 C40 . . . . -74.2(2) ?
    Zr1 C3 Si1 C40 . . . . -163.18(12) ?
    C2 C3 Si1 C41 . . . . -13.1(2) ?
    C4 C3 Si1 C41 . . . . 166.43(19) ?
    Zr1 C3 Si1 C41 . . . . 77.42(14) ?
    C2 C3 Si1 Si2 . . . . -131.27(17) ?
    C4 C3 Si1 Si2 . . . . 48.27(18) ?
    Zr1 C3 Si1 Si2 . . . . -40.73(10) ?
    C10 C6 Si2 C42 . . . . -28.2(2) ?
    C7 C6 Si2 C42 . . . . 150.58(19) ?
    Zr1 C6 Si2 C42 . . . . -118.68(13) ?
    C10 C6 Si2 C43 . . . . -148.61(19) ?
    C7 C6 Si2 C43 . . . . 30.2(2) ?
    Zr1 C6 Si2 C43 . . . . 120.92(12) ?
    C10 C6 Si2 Si1 . . . . 91.96(18) ?
    C7 C6 Si2 Si1 . . . . -89.24(18) ?
    Zr1 C6 Si2 Si1 . . . . 1.49(11) ?
    C3 Si1 Si2 C42 . . . . 141.35(11) ?
    C40 Si1 Si2 C42 . . . . -98.81(13) ?
    C41 Si1 Si2 C42 . . . . 25.47(14) ?
    C3 Si1 Si2 C6 . . . . 23.54(10) ?
    C40 Si1 Si2 C6 . . . . 143.37(12) ?
    C41 Si1 Si2 C6 . . . . -92.34(12) ?
    C3 Si1 Si2 C43 . . . . -92.92(12) ?
    C40 Si1 Si2 C43 . . . . 26.91(14) ?
    C41 Si1 Si2 C43 . . . . 151.20(14) ?
    C13 C14 Si3 C45 . . . . 15.5(2) ?
    C15 C14 Si3 C45 . . . . -162.00(19) ?
    Zr2 C14 Si3 C45 . . . . 106.91(13) ?
    C13 C14 Si3 C44 . . . . 134.99(19) ?
    C15 C14 Si3 C44 . . . . -42.5(2) ?
    Zr2 C14 Si3 C44 . . . . -133.60(12) ?
    C13 C14 Si3 Si4 . . . . -104.20(17) ?
    C15 C14 Si3 Si4 . . . . 78.31(18) ?
    Zr2 C14 Si3 Si4 . . . . -12.79(11) ?
    C16 C17 Si4 C46 . . . . -118.7(2) ?
    C18 C17 Si4 C46 . . . . 60.3(2) ?
    Zr2 C17 Si4 C46 . . . . 152.05(14) ?
    C16 C17 Si4 C47 . . . . 1.7(2) ?
    C18 C17 Si4 C47 . . . . -179.4(2) ?
    Zr2 C17 Si4 C47 . . . . -87.60(15) ?
    C16 C17 Si4 Si3 . . . . 118.24(17) ?
    C18 C17 Si4 Si3 . . . . -62.80(19) ?
    Zr2 C17 Si4 Si3 . . . . 28.99(11) ?
    C45 Si3 Si4 C17 . . . . -126.52(12) ?
    C14 Si3 Si4 C17 . . . . -9.62(10) ?
    C44 Si3 Si4 C17 . . . . 108.81(11) ?
    C45 Si3 Si4 C46 . . . . 113.29(16) ?
    C14 Si3 Si4 C46 . . . . -129.81(15) ?
    C44 Si3 Si4 C46 . . . . -11.38(16) ?
    C45 Si3 Si4 C47 . . . . -11.32(15) ?
    C14 Si3 Si4 C47 . . . . 105.58(14) ?
    C44 Si3 Si4 C47 . . . . -135.99(15) ?
    C21 C22 Si5 C49 . . . . 131.19(19) ?
    C23 C22 Si5 C49 . . . . -48.4(2) ?
    Zr3 C22 Si5 C49 . . . . -140.63(13) ?
    C21 C22 Si5 C48 . . . . 11.7(2) ?
    C23 C22 Si5 C48 . . . . -167.9(2) ?
    Zr3 C22 Si5 C48 . . . . 99.87(14) ?
    C21 C22 Si5 Si6 . . . . -107.50(16) ?
    C23 C22 Si5 Si6 . . . . 72.90(19) ?
    Zr3 C22 Si5 Si6 . . . . -19.31(11) ?
    C28 C29 Si6 C50 . . . . -121.20(19) ?
    C30 C29 Si6 C50 . . . . 58.3(2) ?
    Zr3 C29 Si6 C50 . . . . 148.57(13) ?
    C28 C29 Si6 C51 . . . . -0.7(2) ?
    C30 C29 Si6 C51 . . . . 178.74(19) ?
    Zr3 C29 Si6 C51 . . . . -90.98(14) ?
    C28 C29 Si6 Si5 . . . . 116.17(17) ?
    C30 C29 Si6 Si5 . . . . -64.34(19) ?
    Zr3 C29 Si6 Si5 . . . . 25.94(11) ?
    C22 Si5 Si6 C50 . . . . -124.48(12) ?
    C49 Si5 Si6 C50 . . . . -6.38(16) ?
    C48 Si5 Si6 C50 . . . . 119.21(14) ?
    C22 Si5 Si6 C51 . . . . 111.07(12) ?
    C49 Si5 Si6 C51 . . . . -130.83(15) ?
    C48 Si5 Si6 C51 . . . . -5.24(14) ?
    C22 Si5 Si6 C29 . . . . -4.09(10) ?
    C49 Si5 Si6 C29 . . . . 114.02(13) ?
    C48 Si5 Si6 C29 . . . . -120.39(12) ?
    Zr2 O1 Zr1 O2 . . . . 2.06(13) ?
    Zr2 O1 Zr1 C9 . . . . -88.88(13) ?
    Zr2 O1 Zr1 C4 . . . . 142.66(12) ?
    Zr2 O1 Zr1 C3 . . . . 110.84(13) ?
    Zr2 O1 Zr1 C8 . . . . -120.71(13) ?
    Zr2 O1 Zr1 C10 . . . . -79.64(13) ?
    Zr2 O1 Zr1 C7 . . . . -136.47(12) ?
    Zr2 O1 Zr1 C2 . . . . 85.63(13) ?
    Zr2 O1 Zr1 C5 . . . . 131.99(13) ?
    Zr2 O1 Zr1 C6 . . . . -112.55(13) ?
    Zr2 O1 Zr1 C1 . . . . 100.64(13) ?
    Zr3 O2 Zr1 O1 . . . . 1.20(12) ?
    Zr3 O2 Zr1 C9 . . . . 88.27(12) ?
    Zr3 O2 Zr1 C4 . . . . -131.62(11) ?
    Zr3 O2 Zr1 C3 . . . . -136.99(12) ?
    Zr3 O2 Zr1 C8 . . . . 88.21(13) ?
    Zr3 O2 Zr1 C10 . . . . 117.62(12) ?
    Zr3 O2 Zr1 C7 . . . . 126.79(12) ?
    Zr3 O2 Zr1 C2 . . . . -109.38(12) ?
    Zr3 O2 Zr1 C5 . . . . -90.61(13) ?
    Zr3 O2 Zr1 C6 . . . . 140.80(12) ?
    Zr3 O2 Zr1 C1 . . . . -83.82(12) ?
    C10 C9 Zr1 O1 . . . . 164.25(13) ?
    C8 C9 Zr1 O1 . . . . -82.00(13) ?
    C10 C9 Zr1 O2 . . . . 66.34(13) ?
    C8 C9 Zr1 O2 . . . . -179.91(13) ?
    C10 C9 Zr1 C4 . . . . -75.78(15) ?
    C8 C9 Zr1 C4 . . . . 37.97(16) ?
    C10 C9 Zr1 C3 . . . . -34.90(17) ?
    C8 C9 Zr1 C3 . . . . 78.85(15) ?
    C10 C9 Zr1 C8 . . . . -113.75(19) ?
    C8 C9 Zr1 C10 . . . . 113.75(19) ?
    C10 C9 Zr1 C7 . . . . -76.73(13) ?
    C8 C9 Zr1 C7 . . . . 37.01(13) ?
    C10 C9 Zr1 C2 . . . . 0.0(3) ?
    C8 C9 Zr1 C2 . . . . 113.8(2) ?
    C10 C9 Zr1 C5 . . . . -114.94(14) ?
    C8 C9 Zr1 C5 . . . . -1.19(18) ?
    C10 C9 Zr1 C6 . . . . -36.36(12) ?
    C8 C9 Zr1 C6 . . . . 77.39(14) ?
    C10 C9 Zr1 C1 . . . . -150.0(3) ?
    C8 C9 Zr1 C1 . . . . -36.2(4) ?
    C5 C4 Zr1 O1 . . . . -20.79(15) ?
    C3 C4 Zr1 O1 . . . . -136.18(12) ?
    C5 C4 Zr1 O2 . . . . 105.35(14) ?
    C3 C4 Zr1 O2 . . . . -10.04(16) ?
    C5 C4 Zr1 C9 . . . . -126.71(14) ?
    C3 C4 Zr1 C9 . . . . 117.90(13) ?
    C5 C4 Zr1 C3 . . . . 115.40(19) ?
    C5 C4 Zr1 C8 . . . . -107.48(14) ?
    C3 C4 Zr1 C8 . . . . 137.13(13) ?
    C5 C4 Zr1 C10 . . . . -160.28(13) ?
    C3 C4 Zr1 C10 . . . . 84.33(13) ?
    C5 C4 Zr1 C7 . . . . -125.91(14) ?
    C3 C4 Zr1 C7 . . . . 118.69(13) ?
    C5 C4 Zr1 C2 . . . . 77.03(14) ?
    C3 C4 Zr1 C2 . . . . -38.36(12) ?
    C3 C4 Zr1 C5 . . . . -115.40(19) ?
    C5 C4 Zr1 C6 . . . . -157.58(14) ?
    C3 C4 Zr1 C6 . . . . 87.03(13) ?
    C5 C4 Zr1 C1 . . . . 37.00(13) ?
    C3 C4 Zr1 C1 . . . . -78.39(13) ?
    C2 C3 Zr1 O1 . . . . -48.80(15) ?
    C4 C3 Zr1 O1 . . . . 63.02(15) ?
    Si1 C3 Zr1 O1 . . . . -173.05(8) ?
    C2 C3 Zr1 O2 . . . . 60.32(12) ?
    C4 C3 Zr1 O2 . . . . 172.14(12) ?
    Si1 C3 Zr1 O2 . . . . -63.94(10) ?
    C2 C3 Zr1 C9 . . . . 159.16(12) ?
    C4 C3 Zr1 C9 . . . . -89.02(15) ?
    Si1 C3 Zr1 C9 . . . . 34.90(15) ?
    C2 C3 Zr1 C4 . . . . -111.82(18) ?
    Si1 C3 Zr1 C4 . . . . 123.92(17) ?
    C2 C3 Zr1 C8 . . . . -163.54(12) ?
    C4 C3 Zr1 C8 . . . . -51.72(15) ?
    Si1 C3 Zr1 C8 . . . . 72.20(12) ?
    C2 C3 Zr1 C10 . . . . 140.91(12) ?
    C4 C3 Zr1 C10 . . . . -107.27(13) ?
    Si1 C3 Zr1 C10 . . . . 16.65(12) ?
    C2 C3 Zr1 C7 . . . . -169.01(13) ?
    C4 C3 Zr1 C7 . . . . -57.18(13) ?
    Si1 C3 Zr1 C7 . . . . 66.74(11) ?
    C4 C3 Zr1 C2 . . . . 111.82(18) ?
    Si1 C3 Zr1 C2 . . . . -124.26(17) ?
    C2 C3 Zr1 C5 . . . . -75.64(13) ?
    C4 C3 Zr1 C5 . . . . 36.19(12) ?
    Si1 C3 Zr1 C5 . . . . 160.11(14) ?
    C2 C3 Zr1 C6 . . . . 160.33(13) ?
    C4 C3 Zr1 C6 . . . . -87.84(13) ?
    Si1 C3 Zr1 C6 . . . . 36.08(10) ?
    C2 C3 Zr1 C1 . . . . -35.99(12) ?
    C4 C3 Zr1 C1 . . . . 75.83(13) ?
    Si1 C3 Zr1 C1 . . . . -160.25(14) ?
    C7 C8 Zr1 O1 . . . . -150.79(14) ?
    C9 C8 Zr1 O1 . . . . 95.17(13) ?
    C7 C8 Zr1 O2 . . . . 114.15(13) ?
    C9 C8 Zr1 O2 . . . . 0.11(16) ?
    C7 C8 Zr1 C9 . . . . 114.0(2) ?
    C7 C8 Zr1 C4 . . . . -35.53(14) ?
    C9 C8 Zr1 C4 . . . . -149.57(13) ?
    C7 C8 Zr1 C3 . . . . -10.52(16) ?
    C9 C8 Zr1 C3 . . . . -124.56(13) ?
    C7 C8 Zr1 C10 . . . . 76.68(14) ?
    C9 C8 Zr1 C10 . . . . -37.36(12) ?
    C9 C8 Zr1 C7 . . . . -114.0(2) ?
    C7 C8 Zr1 C2 . . . . -28.3(2) ?
    C9 C8 Zr1 C2 . . . . -142.30(15) ?
    C7 C8 Zr1 C5 . . . . -66.79(15) ?
    C9 C8 Zr1 C5 . . . . 179.18(13) ?
    C7 C8 Zr1 C6 . . . . 36.36(13) ?
    C9 C8 Zr1 C6 . . . . -77.68(14) ?
    C7 C8 Zr1 C1 . . . . -77.36(16) ?
    C9 C8 Zr1 C1 . . . . 168.60(12) ?
    C9 C10 Zr1 O1 . . . . -17.76(15) ?
    C6 C10 Zr1 O1 . . . . -133.81(12) ?
    C9 C10 Zr1 O2 . . . . -111.12(13) ?
    C6 C10 Zr1 O2 . . . . 132.83(13) ?
    C6 C10 Zr1 C9 . . . . -116.05(19) ?
    C9 C10 Zr1 C4 . . . . 121.12(13) ?
    C6 C10 Zr1 C4 . . . . 5.07(15) ?
    C9 C10 Zr1 C3 . . . . 154.62(12) ?
    C6 C10 Zr1 C3 . . . . 38.57(14) ?
    C9 C10 Zr1 C8 . . . . 37.67(13) ?
    C6 C10 Zr1 C8 . . . . -78.38(14) ?
    C9 C10 Zr1 C7 . . . . 77.76(14) ?
    C6 C10 Zr1 C7 . . . . -38.28(12) ?
    C9 C10 Zr1 C2 . . . . -179.98(12) ?
    C6 C10 Zr1 C2 . . . . 63.97(15) ?
    C9 C10 Zr1 C5 . . . . 104.63(15) ?
    C6 C10 Zr1 C5 . . . . -11.41(19) ?
    C9 C10 Zr1 C6 . . . . 116.05(19) ?
    C9 C10 Zr1 C1 . . . . 161.46(18) ?
    C6 C10 Zr1 C1 . . . . 45.4(3) ?
    C8 C7 Zr1 O1 . . . . 31.15(15) ?
    C6 C7 Zr1 O1 . . . . 147.47(12) ?
    C8 C7 Zr1 O2 . . . . -89.56(15) ?
    C6 C7 Zr1 O2 . . . . 26.76(15) ?
    C8 C7 Zr1 C9 . . . . -37.64(13) ?
    C6 C7 Zr1 C9 . . . . 78.68(13) ?
    C8 C7 Zr1 C4 . . . . 143.18(15) ?
    C6 C7 Zr1 C4 . . . . -100.50(13) ?
    C8 C7 Zr1 C3 . . . . 171.01(14) ?
    C6 C7 Zr1 C3 . . . . -72.67(13) ?
    C6 C7 Zr1 C8 . . . . 116.32(19) ?
    C8 C7 Zr1 C10 . . . . -78.10(15) ?
    C6 C7 Zr1 C10 . . . . 38.22(12) ?
    C8 C7 Zr1 C2 . . . . 164.25(13) ?
    C6 C7 Zr1 C2 . . . . -79.43(14) ?
    C8 C7 Zr1 C5 . . . . 118.19(14) ?
    C6 C7 Zr1 C5 . . . . -125.49(13) ?
    C8 C7 Zr1 C6 . . . . -116.32(19) ?
    C8 C7 Zr1 C1 . . . . 127.20(14) ?
    C6 C7 Zr1 C1 . . . . -116.48(13) ?
    C1 C2 Zr1 O1 . . . . 29.74(14) ?
    C3 C2 Zr1 O1 . . . . 145.61(11) ?
    C1 C2 Zr1 O2 . . . . 124.87(13) ?
    C3 C2 Zr1 O2 . . . . -119.25(12) ?
    C1 C2 Zr1 C9 . . . . -167.24(19) ?
    C3 C2 Zr1 C9 . . . . -51.4(3) ?
    C1 C2 Zr1 C4 . . . . -77.07(14) ?
    C3 C2 Zr1 C4 . . . . 38.81(12) ?
    C1 C2 Zr1 C3 . . . . -115.88(19) ?
    C1 C2 Zr1 C8 . . . . -86.19(19) ?
    C3 C2 Zr1 C8 . . . . 29.7(2) ?
    C1 C2 Zr1 C10 . . . . -167.21(12) ?
    C3 C2 Zr1 C10 . . . . -51.34(15) ?
    C1 C2 Zr1 C7 . . . . -102.98(14) ?
    C3 C2 Zr1 C7 . . . . 12.89(15) ?
    C1 C2 Zr1 C5 . . . . -36.88(13) ?
    C3 C2 Zr1 C5 . . . . 79.00(13) ?
    C1 C2 Zr1 C6 . . . . -136.73(13) ?
    C3 C2 Zr1 C6 . . . . -20.86(14) ?
    C3 C2 Zr1 C1 . . . . 115.88(19) ?
    C4 C5 Zr1 O1 . . . . 161.34(13) ?
    C1 C5 Zr1 O1 . . . . -84.28(13) ?
    C4 C5 Zr1 O2 . . . . -101.39(14) ?
    C1 C5 Zr1 O2 . . . . 12.98(16) ?
    C4 C5 Zr1 C9 . . . . 80.29(16) ?
    C1 C5 Zr1 C9 . . . . -165.33(12) ?
    C1 C5 Zr1 C4 . . . . 114.37(19) ?
    C4 C5 Zr1 C3 . . . . -37.09(12) ?
    C1 C5 Zr1 C3 . . . . 77.29(14) ?
    C4 C5 Zr1 C8 . . . . 79.63(14) ?
    C1 C5 Zr1 C8 . . . . -165.99(13) ?
    C4 C5 Zr1 C10 . . . . 30.09(19) ?
    C1 C5 Zr1 C10 . . . . 144.46(13) ?
    C4 C5 Zr1 C7 . . . . 50.97(14) ?
    C1 C5 Zr1 C7 . . . . 165.34(13) ?
    C4 C5 Zr1 C2 . . . . -77.55(14) ?
    C1 C5 Zr1 C2 . . . . 36.82(12) ?
    C4 C5 Zr1 C6 . . . . 23.70(15) ?
    C1 C5 Zr1 C6 . . . . 138.08(13) ?
    C4 C5 Zr1 C1 . . . . -114.37(19) ?
    C10 C6 Zr1 O1 . . . . 66.34(15) ?
    C7 C6 Zr1 O1 . . . . -46.02(15) ?
    Si2 C6 Zr1 O1 . . . . -169.39(8) ?
    C10 C6 Zr1 O2 . . . . -47.16(13) ?
    C7 C6 Zr1 O2 . . . . -159.52(12) ?
    Si2 C6 Zr1 O2 . . . . 77.11(11) ?
    C10 C6 Zr1 C9 . . . . 36.21(13) ?
    C7 C6 Zr1 C9 . . . . -76.16(14) ?
    Si2 C6 Zr1 C9 . . . . 160.48(15) ?
    C10 C6 Zr1 C4 . . . . -175.28(14) ?
    C7 C6 Zr1 C4 . . . . 72.36(13) ?
    Si2 C6 Zr1 C4 . . . . -51.01(11) ?
    C10 C6 Zr1 C3 . . . . -142.73(13) ?
    C7 C6 Zr1 C3 . . . . 104.90(13) ?
    Si2 C6 Zr1 C3 . . . . -18.46(11) ?
    C10 C6 Zr1 C8 . . . . 76.51(14) ?
    C7 C6 Zr1 C8 . . . . -35.85(12) ?
    Si2 C6 Zr1 C8 . . . . -159.22(15) ?
    C7 C6 Zr1 C10 . . . . -112.36(18) ?
    Si2 C6 Zr1 C10 . . . . 124.27(19) ?
    C10 C6 Zr1 C7 . . . . 112.36(18) ?
    Si2 C6 Zr1 C7 . . . . -123.37(18) ?
    C10 C6 Zr1 C2 . . . . -131.78(13) ?
    C7 C6 Zr1 C2 . . . . 115.85(13) ?
    Si2 C6 Zr1 C2 . . . . -7.51(13) ?
    C10 C6 Zr1 C5 . . . . 172.49(12) ?
    C7 C6 Zr1 C5 . . . . 60.12(14) ?
    Si2 C6 Zr1 C5 . . . . -63.24(12) ?
    C10 C6 Zr1 C1 . . . . -160.02(12) ?
    C7 C6 Zr1 C1 . . . . 87.62(15) ?
    Si2 C6 Zr1 C1 . . . . -35.74(15) ?
    C2 C1 Zr1 O1 . . . . -152.33(13) ?
    C5 C1 Zr1 O1 . . . . 92.94(13) ?
    C2 C1 Zr1 O2 . . . . -55.23(13) ?
    C5 C1 Zr1 O2 . . . . -169.96(13) ?
    C2 C1 Zr1 C9 . . . . 161.6(3) ?
    C5 C1 Zr1 C9 . . . . 46.9(4) ?
    C2 C1 Zr1 C4 . . . . 77.62(14) ?
    C5 C1 Zr1 C4 . . . . -37.11(12) ?
    C2 C1 Zr1 C3 . . . . 36.63(12) ?
    C5 C1 Zr1 C3 . . . . -78.10(14) ?
    C2 C1 Zr1 C8 . . . . 134.50(13) ?
    C5 C1 Zr1 C8 . . . . 19.77(17) ?
    C2 C1 Zr1 C10 . . . . 28.4(3) ?
    C5 C1 Zr1 C10 . . . . -86.4(2) ?
    C2 C1 Zr1 C7 . . . . 97.21(14) ?
    C5 C1 Zr1 C7 . . . . -17.52(16) ?
    C5 C1 Zr1 C2 . . . . -114.73(19) ?
    C2 C1 Zr1 C5 . . . . 114.73(19) ?
    C2 C1 Zr1 C6 . . . . 58.30(16) ?
    C5 C1 Zr1 C6 . . . . -56.43(16) ?
    Zr3 O3 Zr2 O1 . . . . -0.11(13) ?
    Zr3 O3 Zr2 C20 . . . . -95.57(12) ?
    Zr3 O3 Zr2 C16 . . . . -83.28(13) ?
    Zr3 O3 Zr2 C19 . . . . -127.67(13) ?
    Zr3 O3 Zr2 C15 . . . . 139.52(11) ?
    Zr3 O3 Zr2 C12 . . . . 92.04(12) ?
    Zr3 O3 Zr2 C13 . . . . 82.39(13) ?
    Zr3 O3 Zr2 C14 . . . . 115.10(12) ?
    Zr3 O3 Zr2 C17 . . . . -111.90(12) ?
    Zr3 O3 Zr2 C11 . . . . 123.42(13) ?
    Zr3 O3 Zr2 C18 . . . . -139.77(11) ?
    Zr1 O1 Zr2 O3 . . . . -2.42(13) ?
    Zr1 O1 Zr2 C20 . . . . 81.14(13) ?
    Zr1 O1 Zr2 C16 . . . . 109.06(13) ?
    Zr1 O1 Zr2 C19 . . . . 84.70(14) ?
    Zr1 O1 Zr2 C15 . . . . -129.00(12) ?
    Zr1 O1 Zr2 C12 . . . . -90.13(13) ?
    Zr1 O1 Zr2 C13 . . . . -119.01(13) ?
    Zr1 O1 Zr2 C14 . . . . -142.52(12) ?
    Zr1 O1 Zr2 C17 . . . . 134.83(12) ?
    Zr1 O1 Zr2 C11 . . . . -90.07(13) ?
    Zr1 O1 Zr2 C18 . . . . 125.44(12) ?
    C16 C20 Zr2 O3 . . . . 158.10(13) ?
    C19 C20 Zr2 O3 . . . . -88.25(13) ?
    C16 C20 Zr2 O1 . . . . 61.04(13) ?
    C19 C20 Zr2 O1 . . . . 174.69(13) ?
    C19 C20 Zr2 C16 . . . . 113.65(18) ?
    C16 C20 Zr2 C19 . . . . -113.65(18) ?
    C16 C20 Zr2 C15 . . . . -91.41(14) ?
    C19 C20 Zr2 C15 . . . . 22.24(16) ?
    C16 C20 Zr2 C12 . . . . -163.9(3) ?
    C19 C20 Zr2 C12 . . . . -50.2(4) ?
    C16 C20 Zr2 C13 . . . . -16.7(3) ?
    C19 C20 Zr2 C13 . . . . 97.0(2) ?
    C16 C20 Zr2 C14 . . . . -50.95(16) ?
    C19 C20 Zr2 C14 . . . . 62.70(16) ?
    C16 C20 Zr2 C17 . . . . -36.55(12) ?
    C19 C20 Zr2 C17 . . . . 77.10(14) ?
    C16 C20 Zr2 C11 . . . . -130.06(13) ?
    C19 C20 Zr2 C11 . . . . -16.41(18) ?
    C16 C20 Zr2 C18 . . . . -76.77(13) ?
    C19 C20 Zr2 C18 . . . . 36.88(12) ?
    C20 C16 Zr2 O3 . . . . -23.57(14) ?
    C17 C16 Zr2 O3 . . . . -139.33(12) ?
    C20 C16 Zr2 O1 . . . . -118.23(13) ?
    C17 C16 Zr2 O1 . . . . 126.01(13) ?
    C17 C16 Zr2 C20 . . . . -115.76(18) ?
    C20 C16 Zr2 C19 . . . . 37.57(12) ?
    C17 C16 Zr2 C19 . . . . -78.19(13) ?
    C20 C16 Zr2 C15 . . . . 109.32(13) ?
    C17 C16 Zr2 C15 . . . . -6.44(15) ?
    C20 C16 Zr2 C12 . . . . 170.07(18) ?
    C17 C16 Zr2 C12 . . . . 54.3(3) ?
    C20 C16 Zr2 C13 . . . . 172.71(12) ?
    C17 C16 Zr2 C13 . . . . 56.95(15) ?
    C20 C16 Zr2 C14 . . . . 142.96(12) ?
    C17 C16 Zr2 C14 . . . . 27.20(14) ?
    C20 C16 Zr2 C17 . . . . 115.76(18) ?
    C20 C16 Zr2 C11 . . . . 94.31(17) ?
    C17 C16 Zr2 C11 . . . . -21.4(2) ?
    C20 C16 Zr2 C18 . . . . 77.55(14) ?
    C17 C16 Zr2 C18 . . . . -38.21(12) ?
    C18 C19 Zr2 O3 . . . . -158.07(14) ?
    C20 C19 Zr2 O3 . . . . 87.67(13) ?
    C18 C19 Zr2 O1 . . . . 107.55(13) ?
    C20 C19 Zr2 O1 . . . . -6.71(16) ?
    C18 C19 Zr2 C20 . . . . 114.26(19) ?
    C18 C19 Zr2 C16 . . . . 76.65(14) ?
    C20 C19 Zr2 C16 . . . . -37.61(12) ?
    C18 C19 Zr2 C15 . . . . -47.63(14) ?
    C20 C19 Zr2 C15 . . . . -161.89(13) ?
    C18 C19 Zr2 C12 . . . . -80.37(16) ?
    C20 C19 Zr2 C12 . . . . 165.37(12) ?
    C18 C19 Zr2 C13 . . . . -28.9(2) ?
    C20 C19 Zr2 C13 . . . . -143.12(14) ?
    C18 C19 Zr2 C14 . . . . -20.57(15) ?
    C20 C19 Zr2 C14 . . . . -134.84(13) ?
    C18 C19 Zr2 C17 . . . . 36.13(12) ?
    C20 C19 Zr2 C17 . . . . -78.13(14) ?
    C18 C19 Zr2 C11 . . . . -77.00(14) ?
    C20 C19 Zr2 C11 . . . . 168.73(12) ?
    C20 C19 Zr2 C18 . . . . -114.26(19) ?
    C11 C15 Zr2 O3 . . . . -31.95(15) ?
    C14 C15 Zr2 O3 . . . . -147.22(12) ?
    C11 C15 Zr2 O1 . . . . 89.67(14) ?
    C14 C15 Zr2 O1 . . . . -25.60(16) ?
    C11 C15 Zr2 C20 . . . . -127.92(13) ?
    C14 C15 Zr2 C20 . . . . 116.81(13) ?
    C11 C15 Zr2 C16 . . . . -165.46(13) ?
    C14 C15 Zr2 C16 . . . . 79.27(14) ?
    C11 C15 Zr2 C19 . . . . -116.35(14) ?
    C14 C15 Zr2 C19 . . . . 128.38(13) ?
    C11 C15 Zr2 C12 . . . . 37.03(13) ?
    C14 C15 Zr2 C12 . . . . -78.24(14) ?
    C11 C15 Zr2 C13 . . . . 77.18(14) ?
    C14 C15 Zr2 C13 . . . . -38.09(12) ?
    C11 C15 Zr2 C14 . . . . 115.27(19) ?
    C11 C15 Zr2 C17 . . . . -168.87(14) ?
    C14 C15 Zr2 C17 . . . . 75.86(13) ?
    C14 C15 Zr2 C11 . . . . -115.27(19) ?
    C11 C15 Zr2 C18 . . . . -139.91(15) ?
    C14 C15 Zr2 C18 . . . . 104.82(13) ?
    C13 C12 Zr2 O3 . . . . -163.41(13) ?
    C11 C12 Zr2 O3 . . . . 82.24(13) ?
    C13 C12 Zr2 O1 . . . . -65.75(13) ?
    C11 C12 Zr2 O1 . . . . 179.90(13) ?
    C13 C12 Zr2 C20 . . . . 158.9(3) ?
    C11 C12 Zr2 C20 . . . . 44.5(4) ?
    C13 C12 Zr2 C16 . . . . 4.0(3) ?
    C11 C12 Zr2 C16 . . . . -110.4(2) ?
    C13 C12 Zr2 C19 . . . . 120.49(14) ?
    C11 C12 Zr2 C19 . . . . 6.15(18) ?
    C13 C12 Zr2 C15 . . . . 77.42(13) ?
    C11 C12 Zr2 C15 . . . . -36.93(12) ?
    C11 C12 Zr2 C13 . . . . -114.35(19) ?
    C13 C12 Zr2 C14 . . . . 36.61(12) ?
    C11 C12 Zr2 C14 . . . . -77.74(14) ?
    C13 C12 Zr2 C17 . . . . 40.37(17) ?
    C11 C12 Zr2 C17 . . . . -73.97(16) ?
    C13 C12 Zr2 C11 . . . . 114.35(19) ?
    C13 C12 Zr2 C18 . . . . 81.06(15) ?
    C11 C12 Zr2 C18 . . . . -33.29(16) ?
    C12 C13 Zr2 O3 . . . . 18.74(15) ?
    C14 C13 Zr2 O3 . . . . 134.48(12) ?
    C12 C13 Zr2 O1 . . . . 112.26(13) ?
    C14 C13 Zr2 O1 . . . . -132.00(13) ?
    C12 C13 Zr2 C20 . . . . -167.11(18) ?
    C14 C13 Zr2 C20 . . . . -51.4(3) ?
    C12 C13 Zr2 C16 . . . . -178.25(12) ?
    C14 C13 Zr2 C16 . . . . -62.51(15) ?
    C12 C13 Zr2 C19 . . . . -101.23(16) ?
    C14 C13 Zr2 C19 . . . . 14.5(2) ?
    C12 C13 Zr2 C15 . . . . -77.28(14) ?
    C14 C13 Zr2 C15 . . . . 38.46(12) ?
    C14 C13 Zr2 C12 . . . . 115.74(19) ?
    C12 C13 Zr2 C14 . . . . -115.74(19) ?
    C12 C13 Zr2 C17 . . . . -150.52(12) ?
    C14 C13 Zr2 C17 . . . . -34.78(14) ?
    C12 C13 Zr2 C11 . . . . -37.14(13) ?
    C14 C13 Zr2 C11 . . . . 78.60(14) ?
    C12 C13 Zr2 C18 . . . . -117.46(13) ?
    C14 C13 Zr2 C18 . . . . -1.71(15) ?
    C13 C14 Zr2 O3 . . . . -65.67(15) ?
    C15 C14 Zr2 O3 . . . . 46.70(16) ?
    Si3 C14 Zr2 O3 . . . . 170.81(8) ?
    C13 C14 Zr2 O1 . . . . 48.24(13) ?
    C15 C14 Zr2 O1 . . . . 160.61(12) ?
    Si3 C14 Zr2 O1 . . . . -75.28(11) ?
    C13 C14 Zr2 C20 . . . . 158.21(12) ?
    C15 C14 Zr2 C20 . . . . -89.42(15) ?
    Si3 C14 Zr2 C20 . . . . 34.69(16) ?
    C13 C14 Zr2 C16 . . . . 132.38(13) ?
    C15 C14 Zr2 C16 . . . . -115.25(13) ?
    Si3 C14 Zr2 C16 . . . . 8.86(13) ?
    C13 C14 Zr2 C19 . . . . -170.96(12) ?
    C15 C14 Zr2 C19 . . . . -58.59(14) ?
    Si3 C14 Zr2 C19 . . . . 65.53(13) ?
    C13 C14 Zr2 C15 . . . . -112.37(18) ?
    Si3 C14 Zr2 C15 . . . . 124.12(18) ?
    C13 C14 Zr2 C12 . . . . -36.19(12) ?
    C15 C14 Zr2 C12 . . . . 76.18(14) ?
    Si3 C14 Zr2 C12 . . . . -159.71(15) ?
    C15 C14 Zr2 C13 . . . . 112.37(18) ?
    Si3 C14 Zr2 C13 . . . . -123.51(18) ?
    C13 C14 Zr2 C17 . . . . 146.57(13) ?
    C15 C14 Zr2 C17 . . . . -101.06(13) ?
    Si3 C14 Zr2 C17 . . . . 23.05(11) ?
    C13 C14 Zr2 C11 . . . . -76.07(14) ?
    C15 C14 Zr2 C11 . . . . 36.30(12) ?
    Si3 C14 Zr2 C11 . . . . 160.41(15) ?
    C13 C14 Zr2 C18 . . . . 178.45(13) ?
    C15 C14 Zr2 C18 . . . . -69.18(13) ?
    Si3 C14 Zr2 C18 . . . . 54.94(11) ?
    C16 C17 Zr2 O3 . . . . 56.83(15) ?
    C18 C17 Zr2 O3 . . . . -55.41(15) ?
    Si4 C17 Zr2 O3 . . . . -179.71(8) ?
    C16 C17 Zr2 O1 . . . . -54.13(13) ?
    C18 C17 Zr2 O1 . . . . -166.37(12) ?
    Si4 C17 Zr2 O1 . . . . 69.33(11) ?
    C16 C17 Zr2 C20 . . . . 36.44(12) ?
    C18 C17 Zr2 C20 . . . . -75.80(13) ?
    Si4 C17 Zr2 C20 . . . . 159.90(15) ?
    C18 C17 Zr2 C16 . . . . -112.23(18) ?
    Si4 C17 Zr2 C16 . . . . 123.46(18) ?
    C16 C17 Zr2 C19 . . . . 76.59(14) ?
    C18 C17 Zr2 C19 . . . . -35.65(12) ?
    Si4 C17 Zr2 C19 . . . . -159.95(15) ?
    C16 C17 Zr2 C15 . . . . 174.42(13) ?
    C18 C17 Zr2 C15 . . . . 62.19(13) ?
    Si4 C17 Zr2 C15 . . . . -62.12(11) ?
    C16 C17 Zr2 C12 . . . . -157.19(12) ?
    C18 C17 Zr2 C12 . . . . 90.57(15) ?
    Si4 C17 Zr2 C12 . . . . -33.73(16) ?
    C16 C17 Zr2 C13 . . . . -136.46(13) ?
    C18 C17 Zr2 C13 . . . . 111.31(13) ?
    Si4 C17 Zr2 C13 . . . . -12.99(13) ?
    C16 C17 Zr2 C14 . . . . -154.16(13) ?
    C18 C17 Zr2 C14 . . . . 93.60(13) ?
    Si4 C17 Zr2 C14 . . . . -30.70(11) ?
    C16 C17 Zr2 C11 . . . . 167.82(12) ?
    C18 C17 Zr2 C11 . . . . 55.59(14) ?
    Si4 C17 Zr2 C11 . . . . -68.71(13) ?
    C16 C17 Zr2 C18 . . . . 112.23(18) ?
    Si4 C17 Zr2 C18 . . . . -124.30(18) ?
    C15 C11 Zr2 O3 . . . . 150.17(14) ?
    C12 C11 Zr2 O3 . . . . -95.27(13) ?
    C15 C11 Zr2 O1 . . . . -114.68(13) ?
    C12 C11 Zr2 O1 . . . . -0.12(15) ?
    C15 C11 Zr2 C20 . . . . 78.66(16) ?
    C12 C11 Zr2 C20 . . . . -166.77(12) ?
    C15 C11 Zr2 C16 . . . . 25.5(2) ?
    C12 C11 Zr2 C16 . . . . 140.07(15) ?
    C15 C11 Zr2 C19 . . . . 69.65(14) ?
    C12 C11 Zr2 C19 . . . . -175.79(13) ?
    C12 C11 Zr2 C15 . . . . 114.56(19) ?
    C15 C11 Zr2 C12 . . . . -114.56(19) ?
    C15 C11 Zr2 C13 . . . . -77.51(14) ?
    C12 C11 Zr2 C13 . . . . 37.06(12) ?
    C15 C11 Zr2 C14 . . . . -37.09(12) ?
    C12 C11 Zr2 C14 . . . . 77.48(14) ?
    C15 C11 Zr2 C17 . . . . 12.73(16) ?
    C12 C11 Zr2 C17 . . . . 127.30(13) ?
    C15 C11 Zr2 C18 . . . . 38.80(14) ?
    C12 C11 Zr2 C18 . . . . 153.36(13) ?
    C19 C18 Zr2 O3 . . . . 23.56(14) ?
    C17 C18 Zr2 O3 . . . . 140.25(12) ?
    C19 C18 Zr2 O1 . . . . -98.90(14) ?
    C17 C18 Zr2 O1 . . . . 17.78(16) ?
    C19 C18 Zr2 C20 . . . . -37.49(13) ?
    C17 C18 Zr2 C20 . . . . 79.19(13) ?
    C19 C18 Zr2 C16 . . . . -78.22(14) ?
    C17 C18 Zr2 C16 . . . . 38.46(12) ?
    C17 C18 Zr2 C19 . . . . 116.69(19) ?
    C19 C18 Zr2 C15 . . . . 130.09(14) ?
    C17 C18 Zr2 C15 . . . . -113.22(13) ?
    C19 C18 Zr2 C12 . . . . 127.11(13) ?
    C17 C18 Zr2 C12 . . . . -116.21(13) ?
    C19 C18 Zr2 C13 . . . . 162.05(13) ?
    C17 C18 Zr2 C13 . . . . -81.26(13) ?
    C19 C18 Zr2 C14 . . . . 161.15(14) ?
    C17 C18 Zr2 C14 . . . . -82.17(13) ?
    C19 C18 Zr2 C17 . . . . -116.69(19) ?
    C19 C18 Zr2 C11 . . . . 110.25(13) ?
    C17 C18 Zr2 C11 . . . . -133.06(13) ?
    Zr1 O2 Zr3 O3 . . . . -2.45(12) ?
    Zr1 O2 Zr3 C25 . . . . 90.30(12) ?
    Zr1 O2 Zr3 C21 . . . . 78.38(13) ?
    Zr1 O2 Zr3 C24 . . . . 122.47(12) ?
    Zr1 O2 Zr3 C30 . . . . -143.35(11) ?
    Zr1 O2 Zr3 C29 . . . . -114.18(12) ?
    Zr1 O2 Zr3 C22 . . . . 107.89(12) ?
    Zr1 O2 Zr3 C28 . . . . -85.90(13) ?
    Zr1 O2 Zr3 C23 . . . . 135.36(11) ?
    Zr1 O2 Zr3 C26 . . . . -130.59(12) ?
    Zr1 O2 Zr3 C27 . . . . -99.04(12) ?
    Zr2 O3 Zr3 O2 . . . . 1.73(13) ?
    Zr2 O3 Zr3 C25 . . . . -82.34(12) ?
    Zr2 O3 Zr3 C21 . . . . -110.52(12) ?
    Zr2 O3 Zr3 C24 . . . . -85.61(13) ?
    Zr2 O3 Zr3 C30 . . . . 133.44(11) ?
    Zr2 O3 Zr3 C29 . . . . 141.39(12) ?
    Zr2 O3 Zr3 C22 . . . . -135.65(12) ?
    Zr2 O3 Zr3 C28 . . . . 114.84(12) ?
    Zr2 O3 Zr3 C23 . . . . -125.11(12) ?
    Zr2 O3 Zr3 C26 . . . . 92.76(13) ?
    Zr2 O3 Zr3 C27 . . . . 88.26(12) ?
    C21 C25 Zr3 O2 . . . . -158.97(13) ?
    C24 C25 Zr3 O2 . . . . 87.11(12) ?
    C21 C25 Zr3 O3 . . . . -61.05(13) ?
    C24 C25 Zr3 O3 . . . . -174.97(12) ?
    C24 C25 Zr3 C21 . . . . -113.92(18) ?
    C21 C25 Zr3 C24 . . . . 113.92(18) ?
    C21 C25 Zr3 C30 . . . . 85.39(14) ?
    C24 C25 Zr3 C30 . . . . -28.53(15) ?
    C21 C25 Zr3 C29 . . . . 44.73(16) ?
    C24 C25 Zr3 C29 . . . . -69.19(15) ?
    C21 C25 Zr3 C22 . . . . 36.68(12) ?
    C24 C25 Zr3 C22 . . . . -77.24(13) ?
    C21 C25 Zr3 C28 . . . . 9.7(3) ?
    C24 C25 Zr3 C28 . . . . -104.2(2) ?
    C21 C25 Zr3 C23 . . . . 77.06(13) ?
    C24 C25 Zr3 C23 . . . . -36.86(12) ?
    C21 C25 Zr3 C26 . . . . 124.67(13) ?
    C24 C25 Zr3 C26 . . . . 10.75(17) ?
    C21 C25 Zr3 C27 . . . . 160.0(2) ?
    C24 C25 Zr3 C27 . . . . 46.1(3) ?
    C25 C21 Zr3 O2 . . . . 22.85(14) ?
    C22 C21 Zr3 O2 . . . . 138.38(11) ?
    C25 C21 Zr3 O3 . . . . 116.92(13) ?
    C22 C21 Zr3 O3 . . . . -127.55(12) ?
    C22 C21 Zr3 C25 . . . . 115.52(18) ?
    C25 C21 Zr3 C24 . . . . -37.49(12) ?
    C22 C21 Zr3 C24 . . . . 78.03(13) ?
    C25 C21 Zr3 C30 . . . . -114.14(13) ?
    C22 C21 Zr3 C30 . . . . 1.38(14) ?
    C25 C21 Zr3 C29 . . . . -148.01(12) ?
    C22 C21 Zr3 C29 . . . . -32.48(13) ?
    C25 C21 Zr3 C22 . . . . -115.52(18) ?
    C25 C21 Zr3 C28 . . . . -176.08(12) ?
    C22 C21 Zr3 C28 . . . . -60.56(15) ?
    C25 C21 Zr3 C23 . . . . -77.43(14) ?
    C22 C21 Zr3 C23 . . . . 38.09(12) ?
    C25 C21 Zr3 C26 . . . . -96.94(16) ?
    C22 C21 Zr3 C26 . . . . 18.58(19) ?
    C25 C21 Zr3 C27 . . . . -165.1(2) ?
    C22 C21 Zr3 C27 . . . . -49.5(3) ?
    C23 C24 Zr3 O2 . . . . 156.61(13) ?
    C25 C24 Zr3 O2 . . . . -89.06(12) ?
    C23 C24 Zr3 O3 . . . . -108.16(13) ?
    C25 C24 Zr3 O3 . . . . 6.17(15) ?
    C23 C24 Zr3 C25 . . . . -114.33(18) ?
    C23 C24 Zr3 C21 . . . . -76.89(14) ?
    C25 C24 Zr3 C21 . . . . 37.44(12) ?
    C23 C24 Zr3 C30 . . . . 42.65(14) ?
    C25 C24 Zr3 C30 . . . . 156.98(12) ?
    C23 C24 Zr3 C29 . . . . 17.13(15) ?
    C25 C24 Zr3 C29 . . . . 131.45(12) ?
    C23 C24 Zr3 C22 . . . . -36.41(12) ?
    C25 C24 Zr3 C22 . . . . 77.92(13) ?
    C23 C24 Zr3 C28 . . . . 31.4(2) ?
    C25 C24 Zr3 C28 . . . . 145.73(13) ?
    C25 C24 Zr3 C23 . . . . 114.33(18) ?
    C23 C24 Zr3 C26 . . . . 73.17(14) ?
    C25 C24 Zr3 C26 . . . . -172.50(12) ?
    C23 C24 Zr3 C27 . . . . 80.79(16) ?
    C25 C24 Zr3 C27 . . . . -164.88(12) ?
    C26 C30 Zr3 O2 . . . . 25.05(15) ?
    C29 C30 Zr3 O2 . . . . 140.69(11) ?
    C26 C30 Zr3 O3 . . . . -100.68(14) ?
    C29 C30 Zr3 O3 . . . . 14.97(15) ?
    C26 C30 Zr3 C25 . . . . 125.17(13) ?
    C29 C30 Zr3 C25 . . . . -119.18(12) ?
    C26 C30 Zr3 C21 . . . . 161.56(12) ?
    C29 C30 Zr3 C21 . . . . -82.79(13) ?
    C26 C30 Zr3 C24 . . . . 110.43(13) ?
    C29 C30 Zr3 C24 . . . . -133.92(12) ?
    C26 C30 Zr3 C29 . . . . -115.65(19) ?
    C26 C30 Zr3 C22 . . . . 162.30(14) ?
    C29 C30 Zr3 C22 . . . . -82.06(12) ?
    C26 C30 Zr3 C28 . . . . -77.13(14) ?
    C29 C30 Zr3 C28 . . . . 38.52(12) ?
    C26 C30 Zr3 C23 . . . . 132.04(14) ?
    C29 C30 Zr3 C23 . . . . -112.31(13) ?
    C29 C30 Zr3 C26 . . . . 115.65(19) ?
    C26 C30 Zr3 C27 . . . . -37.23(13) ?
    C29 C30 Zr3 C27 . . . . 78.42(13) ?
    C28 C29 Zr3 O2 . . . . 55.01(15) ?
    C30 C29 Zr3 O2 . . . . -56.79(15) ?
    Si6 C29 Zr3 O2 . . . . 178.31(8) ?
    C28 C29 Zr3 O3 . . . . -56.62(13) ?
    C30 C29 Zr3 O3 . . . . -168.42(12) ?
    Si6 C29 Zr3 O3 . . . . 66.68(11) ?
    C28 C29 Zr3 C25 . . . . -160.42(12) ?
    C30 C29 Zr3 C25 . . . . 87.78(14) ?
    Si6 C29 Zr3 C25 . . . . -37.12(15) ?
    C28 C29 Zr3 C21 . . . . -137.21(12) ?
    C30 C29 Zr3 C21 . . . . 111.00(13) ?
    Si6 C29 Zr3 C21 . . . . -13.91(12) ?
    C28 C29 Zr3 C24 . . . . 165.64(12) ?
    C30 C29 Zr3 C24 . . . . 53.85(14) ?
    Si6 C29 Zr3 C24 . . . . -71.06(12) ?
    C28 C29 Zr3 C30 . . . . 111.80(18) ?
    Si6 C29 Zr3 C30 . . . . -124.90(18) ?
    C28 C29 Zr3 C22 . . . . -153.92(13) ?
    C30 C29 Zr3 C22 . . . . 94.29(13) ?
    Si6 C29 Zr3 C22 . . . . -30.62(10) ?
    C30 C29 Zr3 C28 . . . . -111.80(18) ?
    Si6 C29 Zr3 C28 . . . . 123.30(18) ?
    C28 C29 Zr3 C23 . . . . 174.48(13) ?
    C30 C29 Zr3 C23 . . . . 62.69(13) ?
    Si6 C29 Zr3 C23 . . . . -62.22(11) ?
    C28 C29 Zr3 C26 . . . . 75.72(13) ?
    C30 C29 Zr3 C26 . . . . -36.08(12) ?
    Si6 C29 Zr3 C26 . . . . -160.98(14) ?
    C28 C29 Zr3 C27 . . . . 35.87(12) ?
    C30 C29 Zr3 C27 . . . . -75.92(13) ?
    Si6 C29 Zr3 C27 . . . . 159.17(14) ?
    C21 C22 Zr3 O2 . . . . -58.61(15) ?
    C23 C22 Zr3 O2 . . . . 54.05(15) ?
    Si5 C22 Zr3 O2 . . . . -179.88(8) ?
    C21 C22 Zr3 O3 . . . . 51.70(12) ?
    C23 C22 Zr3 O3 . . . . 164.36(12) ?
    Si5 C22 Zr3 O3 . . . . -69.57(11) ?
    C21 C22 Zr3 C25 . . . . -36.57(12) ?
    C23 C22 Zr3 C25 . . . . 76.09(13) ?
    Si5 C22 Zr3 C25 . . . . -157.85(14) ?
    C23 C22 Zr3 C21 . . . . 112.66(18) ?
    Si5 C22 Zr3 C21 . . . . -121.27(17) ?
    C21 C22 Zr3 C24 . . . . -76.84(13) ?
    C23 C22 Zr3 C24 . . . . 35.82(12) ?
    Si5 C22 Zr3 C24 . . . . 161.89(14) ?
    C21 C22 Zr3 C30 . . . . -178.77(12) ?
    C23 C22 Zr3 C30 . . . . -66.11(13) ?
    Si5 C22 Zr3 C30 . . . . 59.96(11) ?
    C21 C22 Zr3 C29 . . . . 149.20(13) ?
    C23 C22 Zr3 C29 . . . . -98.14(13) ?
    Si5 C22 Zr3 C29 . . . . 27.93(10) ?
    C21 C22 Zr3 C28 . . . . 134.84(12) ?
    C23 C22 Zr3 C28 . . . . -112.50(13) ?
    Si5 C22 Zr3 C28 . . . . 13.57(12) ?
    C21 C22 Zr3 C23 . . . . -112.66(18) ?
    Si5 C22 Zr3 C23 . . . . 126.07(18) ?
    C21 C22 Zr3 C26 . . . . -168.70(11) ?
    C23 C22 Zr3 C26 . . . . -56.04(14) ?
    Si5 C22 Zr3 C26 . . . . 70.02(12) ?
    C21 C22 Zr3 C27 . . . . 159.95(12) ?
    C23 C22 Zr3 C27 . . . . -87.39(15) ?
    Si5 C22 Zr3 C27 . . . . 38.67(15) ?
    C27 C28 Zr3 O2 . . . . -25.96(14) ?
    C29 C28 Zr3 O2 . . . . -141.84(11) ?
    C27 C28 Zr3 O3 . . . . -120.93(13) ?
    C29 C28 Zr3 O3 . . . . 123.20(13) ?
    C27 C28 Zr3 C25 . . . . 166.3(2) ?
    C29 C28 Zr3 C25 . . . . 50.5(3) ?
    C27 C28 Zr3 C21 . . . . 173.07(12) ?
    C29 C28 Zr3 C21 . . . . 57.19(15) ?
    C27 C28 Zr3 C24 . . . . 91.45(17) ?
    C29 C28 Zr3 C24 . . . . -24.4(2) ?
    C27 C28 Zr3 C30 . . . . 77.21(14) ?
    C29 C28 Zr3 C30 . . . . -38.67(12) ?
    C27 C28 Zr3 C29 . . . . 115.88(19) ?
    C27 C28 Zr3 C22 . . . . 143.56(13) ?
    C29 C28 Zr3 C22 . . . . 27.68(14) ?
    C27 C28 Zr3 C23 . . . . 109.57(13) ?
    C29 C28 Zr3 C23 . . . . -6.31(15) ?
    C27 C28 Zr3 C26 . . . . 37.07(13) ?
    C29 C28 Zr3 C26 . . . . -78.81(13) ?
    C29 C28 Zr3 C27 . . . . -115.88(19) ?
    C24 C23 Zr3 O2 . . . . -25.13(14) ?
    C22 C23 Zr3 O2 . . . . -141.45(12) ?
    C24 C23 Zr3 O3 . . . . 96.31(14) ?
    C22 C23 Zr3 O3 . . . . -20.02(16) ?
    C24 C23 Zr3 C25 . . . . 37.50(12) ?
    C22 C23 Zr3 C25 . . . . -78.83(13) ?
    C24 C23 Zr3 C21 . . . . 78.14(14) ?
    C22 C23 Zr3 C21 . . . . -38.19(11) ?
    C22 C23 Zr3 C24 . . . . -116.32(19) ?
    C24 C23 Zr3 C30 . . . . -135.46(14) ?
    C22 C23 Zr3 C30 . . . . 108.22(13) ?
    C24 C23 Zr3 C29 . . . . -164.86(13) ?
    C22 C23 Zr3 C29 . . . . 78.82(13) ?
    C24 C23 Zr3 C22 . . . . 116.32(19) ?
    C24 C23 Zr3 C28 . . . . -161.53(12) ?
    C22 C23 Zr3 C28 . . . . 82.15(14) ?
    C24 C23 Zr3 C26 . . . . -112.62(13) ?
    C22 C23 Zr3 C26 . . . . 131.06(13) ?
    C24 C23 Zr3 C27 . . . . -125.21(13) ?
    C22 C23 Zr3 C27 . . . . 118.47(13) ?
    C30 C26 Zr3 O2 . . . . -157.27(13) ?
    C27 C26 Zr3 O2 . . . . 88.54(13) ?
    C30 C26 Zr3 O3 . . . . 105.60(14) ?
    C27 C26 Zr3 O3 . . . . -8.59(16) ?
    C30 C26 Zr3 C25 . . . . -81.69(16) ?
    C27 C26 Zr3 C25 . . . . 164.13(12) ?
    C30 C26 Zr3 C21 . . . . -30.32(19) ?
    C27 C26 Zr3 C21 . . . . -144.50(13) ?
    C30 C26 Zr3 C24 . . . . -75.79(14) ?
    C27 C26 Zr3 C24 . . . . 170.03(12) ?
    C27 C26 Zr3 C30 . . . . -114.19(19) ?
    C30 C26 Zr3 C29 . . . . 36.87(12) ?
    C27 C26 Zr3 C29 . . . . -77.32(13) ?
    C30 C26 Zr3 C22 . . . . -19.56(15) ?
    C27 C26 Zr3 C22 . . . . -133.75(12) ?
    C30 C26 Zr3 C28 . . . . 77.48(14) ?
    C27 C26 Zr3 C28 . . . . -36.71(12) ?
    C30 C26 Zr3 C23 . . . . -45.70(14) ?
    C27 C26 Zr3 C23 . . . . -159.89(13) ?
    C30 C26 Zr3 C27 . . . . 114.19(19) ?
    C28 C27 Zr3 O2 . . . . 156.35(13) ?
    C26 C27 Zr3 O2 . . . . -88.99(13) ?
    C28 C27 Zr3 O3 . . . . 58.56(13) ?
    C26 C27 Zr3 O3 . . . . 173.22(12) ?
    C28 C27 Zr3 C25 . . . . -162.8(2) ?
    C26 C27 Zr3 C25 . . . . -48.1(3) ?
    C28 C27 Zr3 C21 . . . . -16.4(3) ?
    C26 C27 Zr3 C21 . . . . 98.3(2) ?
    C28 C27 Zr3 C24 . . . . -128.79(13) ?
    C26 C27 Zr3 C24 . . . . -14.12(17) ?
    C28 C27 Zr3 C30 . . . . -77.56(14) ?
    C26 C27 Zr3 C30 . . . . 37.10(12) ?
    C28 C27 Zr3 C29 . . . . -36.75(12) ?
    C26 C27 Zr3 C29 . . . . 77.91(14) ?
    C28 C27 Zr3 C22 . . . . -50.18(17) ?
    C26 C27 Zr3 C22 . . . . 64.48(16) ?
    C26 C27 Zr3 C28 . . . . 114.66(19) ?
    C28 C27 Zr3 C23 . . . . -90.09(14) ?
    C26 C27 Zr3 C23 . . . . 24.57(16) ?
    C28 C27 Zr3 C26 . . . . -114.66(19) ?
data_global
_journal_date_recd_electronic     2011-02-22
_journal_date_accepted     2011-02-24
_journal_name_full     'Acta Crystallographica, Section E'
_journal_year     2011
_journal_volume     67
_journal_issue      4
_journal_page_first     m391
_journal_page_last     m391
_journal_paper_category     QM
_journal_coeditor_code     SU2258
_publ_contact_author_name     'Prof. Dr. Holger Braunschweig'
_publ_contact_author_address
; Institut f\"ur Anorganische Chemie
Universit\"at W\"urzburg
Am Hubland
97074 W\"urzburg, Germany
;
_publ_contact_author_email     'H.Braunschweig@mail.uni-wuerzburg.de'
_publ_contact_author_fax     +49-931-8884623
_publ_contact_author_phone     +49-931-8885260
_publ_section_title
;\
<i>cyclo</i>-Tri-\m-oxido-tris{[(\h^5^,\h^5^)-1,2-bis(cyclopentadienyl)-1,1,2,\
2-tetramethyldisilane]zirconium(IV)}: a trimeric disila-bridged
oxidozirconocene
;
loop_
    _publ_author_name
    _publ_author_address
    'Arnold, Thomas'
;     Institut f\"ur Anorganische Chemie
      Universit\"at W\"urzburg
      Am Hubland
      D-97074 W\"urzburg, Germany
;
    'Braunschweig, Holger'
;     Institut f\"ur Anorganische Chemie
      Universit\"at W\"urzburg
      Am Hubland
      D-97074 W\"urzburg, Germany
;
    'Gruss, Katrin'
;     Institut f\"ur Anorganische Chemie
      Universit\"at W\"urzburg
      Am Hubland
      D-97074 W\"urzburg, Germany
;
_publ_section_synopsis     .
