# Supplementary material for: cyclo-Tri-μ-oxido-tris­{[(η5,η5)-1,2-bis­(cyclo­penta­dien­yl)-1,1,2,2-tetra­methyl­disilane]zirconium(IV)}: a trimeric disila-bridged oxidozirconocene
Source: Acta Crystallogr Sect E Struct Rep Online. 2011 Mar 2;67(Pt 4):m391. doi: 10.1107/S1600536811007094 (PMC3099787; doi:10.1107/S1600536811007094)
Supplement: Supplementary file 2 [file e-67-0m391-Isup2.hkl]

# 
# h,k,l, Fc-squared, Fo-squared, sigma(Fo-squared) and status flag 
# 
data_I
_shelx_title ' xprep in P2(1)/n' 
_shelx_refln_list_code          4 
_shelx_F_calc_maximum      496.37 
_exptl_crystal_F_000      2160.00 
_reflns_d_resolution_high  0.7485 
 
loop_ 
 _symmetry_equiv_pos_as_xyz 
 'x, y, z' 
 '-x+1/2, y+1/2, -z+1/2' 
 '-x, -y, -z' 
 'x-1/2, -y-1/2, z-1/2' 
 
_cell_length_a     8.5399 
_cell_length_b    26.6671 
_cell_length_c    20.9072 
_cell_angle_alpha  90.000 
_cell_angle_beta   95.783 
_cell_angle_gamma  90.000 
 
_shelx_F_squared_multiplier     1.000 
 
loop_ 
 _refln_index_h 
 _refln_index_k 
 _refln_index_l 
 _refln_F_squared_calc 
 _refln_F_squared_meas 
 _refln_F_squared_sigma 
 _refln_observed_status 
   2   0   0     7777.33     6704.09     87.35 o 
   4   0   0    60442.46    64158.33    550.64 o 
   6   0   0     7461.99     8607.15    158.85 o 
   8   0   0       58.19      -26.46     34.72 o 
  10   0   0     7154.71     7794.22    327.16 o 
   1   1   0    17336.28    19268.06    123.06 o 
   2   1   0      346.77      264.68     10.14 o 
   3   1   0    86922.64    94412.59    521.23 o 
   4   1   0     1179.58     1377.22     34.60 o 
   5   1   0        1.42       -9.61      9.61 o 
   6   1   0      313.72      245.38     19.60 o 
   7   1   0      957.60      945.57     41.95 o 
   8   1   0     7836.85     8255.07    168.82 o 
   9   1   0        3.77      -20.55     20.85 o 
  10   1   0     5104.82     5504.81    170.66 o 
  11   1   0      119.73      186.02     66.38 o 
   0   2   0   132854.25   127664.94   4013.91 o 
   1   2   0        0.24       -1.79      2.76 o 
   2   2   0    17245.61    16432.87    118.76 o 
   3   2   0    12444.78    13177.29    110.37 o 
   4   2   0     4818.80     5059.03     68.85 o 
   5   2   0     1324.59     1543.62     42.10 o 
   6   2   0     2042.64     2091.45     56.45 o 
   7   2   0     7746.60     8119.62    137.26 o 
   8   2   0      237.90      194.52     29.96 o 
   9   2   0     4544.13     4907.97    115.18 o 
  10   2   0     1791.57     1868.11    123.18 o 
  11   2   0     1111.49     1004.64    203.67 o 
   1   3   0    23342.46    25675.26    189.05 o 
   2   3   0     3082.38     3071.55     40.82 o 
   3   3   0    37729.23    42211.92    280.25 o 
   4   3   0    10803.28    10763.14    111.54 o 
   5   3   0     6164.81     6512.30     95.22 o 
   6   3   0      309.55      274.59     23.09 o 
   7   3   0     1841.28     1886.98     60.84 o 
   8   3   0      657.91      737.82     39.60 o 
   9   3   0      708.44      780.23     44.99 o 
  10   3   0      883.03      878.72     59.07 o 
  11   3   0        3.02       25.39     50.90 o 
   0   4   0   106737.79   114874.30    836.34 o 
   1   4   0     1387.85     1446.69     20.38 o 
   2   4   0    10563.92    11385.40     90.27 o 
   3   4   0       56.35       65.50     11.92 o 
   4   4   0    14089.19    13910.89    137.34 o 
   5   4   0     1080.75     1013.76     37.30 o 
   6   4   0      496.00      598.42     31.31 o 
   7   4   0     3558.11     3489.21     79.92 o 
   8   4   0      825.73      895.66     42.07 o 
   9   4   0     2295.06     2478.43     89.13 o 
  10   4   0      201.84      214.91     37.59 o 
  11   4   0     2047.78     2102.22    132.88 o 
   1   5   0      671.78      739.51     14.42 o 
   2   5   0     6185.66     6838.27     66.93 o 
   3   5   0    42120.84    42553.58    271.84 o 
   4   5   0     5804.86     5883.81     74.60 o 
   5   5   0    10116.95     9711.88    113.62 o 
   6   5   0     2861.27     2869.96     63.23 o 
   7   5   0    46102.11    48287.08    358.00 o 
   8   5   0     3196.76     3162.60     77.43 o 
   9   5   0      502.49      579.20     44.29 o 
  10   5   0      519.99      566.07     50.79 o 
  11   5   0       33.98       38.88     46.92 o 
   0   6   0    11705.56    12577.18    122.53 o 
   1   6   0    12789.09    13012.65    100.98 o 
   2   6   0      415.69      476.34     12.99 o 
   3   6   0     7959.97     7376.10     76.95 o 
   4   6   0      811.35      814.70     28.14 o 
   5   6   0     1246.75     1261.74     37.41 o 
   6   6   0      408.47      435.38     25.36 o 
   7   6   0       39.28       64.73     22.56 o 
   8   6   0     1235.55     1195.53     52.29 o 
   9   6   0        0.07        2.13     24.68 o 
  10   6   0      765.77      939.64     77.02 o 
  11   6   0        1.64       -7.67     53.53 o 
   1   7   0    22168.21    23274.93    151.18 o 
   2   7   0        1.18       13.17      5.42 o 
   3   7   0    47435.43    51647.32    342.48 o 
   4   7   0     6555.12     6415.71     79.72 o 
   5   7   0    10692.05     9767.89    112.96 o 
   6   7   0     1816.61     1918.11     50.03 o 
   7   7   0    19430.08    19660.56    202.91 o 
   8   7   0      726.00      755.15     45.18 o 
   9   7   0       67.24       88.01     39.89 o 
  10   7   0      468.49      408.75     49.24 o 
  11   7   0      295.60      369.77     52.16 o 
   0   8   0     2265.91     2104.66     44.21 o 
   1   8   0      405.37      359.48     11.69 o 
   2   8   0      101.50       76.53      8.82 o 
   3   8   0    27957.28    29266.33    212.99 o 
   4   8   0    13483.86    13599.73    138.61 o 
   5   8   0     1961.91     1839.62     45.79 o 
   6   8   0     5078.28     5078.52     86.10 o 
   7   8   0        0.81      -19.59     19.59 o 
   8   8   0      471.22      479.18     36.78 o 
   9   8   0      328.55      279.41     34.61 o 
  10   8   0      192.29      279.86     39.47 o 
  11   8   0      482.07      453.06     51.96 o 
   1   9   0     2188.83     2040.70     30.54 o 
   2   9   0    14244.62    14653.65    129.55 o 
   3   9   0     4817.80     4946.65     63.24 o 
   4   9   0     4340.04     4211.34     68.75 o 
   5   9   0    10900.11    11406.91    122.47 o 
   6   9   0      681.82      662.35     31.79 o 
   7   9   0     1136.10     1112.76     48.46 o 
   8   9   0      616.43      625.72     44.02 o 
   9   9   0      995.50     1023.36     62.21 o 
  10   9   0       68.28      -32.04     32.04 o 
   0  10   0    13248.50    13077.20    145.00 o 
   1  10   0      929.98      987.36     21.81 o 
   2  10   0       10.98       24.73      7.29 o 
   3  10   0       10.09       16.67     11.11 o 
   4  10   0     1632.90     1731.65     35.52 o 
   5  10   0     5360.26     5017.19     79.30 o 
   6  10   0     3256.46     3116.91     77.23 o 
   7  10   0       33.68       20.22     18.54 o 
   8  10   0       25.19       30.02     22.37 o 
   9  10   0      180.77      266.87     52.36 o 
  10  10   0     3469.39     3592.08    154.29 o 
   1  11   0      110.55      140.85      9.21 o 
   2  11   0    11054.29    11071.21    111.14 o 
   3  11   0     1513.35     1338.01     35.31 o 
   4  11   0     4846.47     4690.81     75.85 o 
   5  11   0       74.69       62.09     15.45 o 
   6  11   0      457.43      494.62     32.66 o 
   7  11   0     2567.00     2614.12     83.30 o 
   8  11   0     2520.67     2487.22     84.55 o 
   9  11   0      795.00      855.77     57.70 o 
  10  11   0      294.17      338.82     47.44 o 
   0  12   0    19162.79    19797.77    205.04 o 
   1  12   0       18.81       38.07      6.77 o 
   2  12   0     8404.49     7946.52     89.90 o 
   3  12   0    12247.38    12860.08    150.66 o 
   4  12   0     5057.57     4994.35     79.07 o 
   5  12   0     9420.84     9356.91    144.72 o 
   6  12   0       24.81       59.01     20.12 o 
   7  12   0      707.13      699.08     43.69 o 
   8  12   0      362.93      378.89     37.00 o 
   9  12   0      299.60      290.02     37.22 o 
  10  12   0     2794.33     2735.30    135.86 o 
   1  13   0     5899.63     5947.37     67.61 o 
   2  13   0      497.63      438.90     18.06 o 
   3  13   0      256.33      271.51     18.13 o 
   4  13   0        4.12       28.28     12.25 o 
   5  13   0     5756.90     5634.77     98.57 o 
   6  13   0     1487.72     1459.14     54.33 o 
   7  13   0       87.27       65.13     22.09 o 
   8  13   0     8292.80     8329.30    189.64 o 
   9  13   0        3.88      -23.33     26.26 o 
  10  13   0     2105.67     2236.31    111.87 o 
   0  14   0    44484.16    48559.04    425.26 o 
   1  14   0      294.82      283.21     15.06 o 
   2  14   0    27939.02    27254.98    202.90 o 
   3  14   0     5542.89     5525.37     81.04 o 
   4  14   0     5683.53     5730.39     87.87 o 
   5  14   0      147.64      198.79     21.06 o 
   6  14   0     2698.49     2642.11     74.83 o 
   7  14   0        6.01      -20.36     20.36 o 
   8  14   0      979.59      993.23     58.68 o 
   9  14   0      463.67      518.96     44.15 o 
  10  14   0     1781.72     1725.85     94.63 o 
   1  15   0     4314.64     4271.04     59.85 o 
   2  15   0      434.10      424.21     19.29 o 
   3  15   0     1773.43     1705.19     44.27 o 
   4  15   0     2969.51     2833.53     65.87 o 
   5  15   0      810.57      738.28     37.22 o 
   6  15   0     1694.47     1696.30     65.31 o 
   7  15   0     2503.75     2326.97     80.27 o 
   8  15   0      737.18      703.93     49.81 o 
   9  15   0       22.29       10.92     27.10 o 
  10  15   0     1896.41     2210.99    120.77 o 
   0  16   0    84095.15    91367.12    739.92 o 
   1  16   0     4562.44     4542.97     63.73 o 
   2  16   0    13053.01    12482.89    131.53 o 
   3  16   0     3924.95     3622.71     67.45 o 
   4  16   0    19940.30    19341.80    200.14 o 
   5  16   0      123.95      130.51     21.65 o 
   6  16   0    17606.45    16996.81    230.97 o 
   7  16   0     5534.35     5544.38    140.87 o 
   8  16   0      922.86      909.11     55.84 o 
   9  16   0     5954.80     6157.25    177.93 o 
  10  16   0     1261.29     1415.28    124.22 o 
   1  17   0    17430.47    17313.37    147.96 o 
   2  17   0     1183.58     1194.37     37.29 o 
   3  17   0    13238.37    12985.34    143.12 o 
   4  17   0       11.19       12.02     15.18 o 
   5  17   0        8.66       -3.89     16.77 o 
   6  17   0       34.33       65.58     21.40 o 
   7  17   0     1953.83     1902.65     79.75 o 
   8  17   0      154.12      147.94     28.66 o 
   9  17   0       14.83      -27.08     27.08 o 
   0  18   0     2368.11     2397.24     68.42 o 
   1  18   0     1895.51     1776.83     40.46 o 
   2  18   0      208.55      222.88     18.76 o 
   3  18   0      544.62      585.54     27.91 o 
   4  18   0     3039.77     2855.67     73.67 o 
   5  18   0      570.57      617.35     36.67 o 
   6  18   0     3562.60     3529.26     98.18 o 
   7  18   0      850.01      777.17     51.67 o 
   8  18   0     1704.79     1714.04     78.60 o 
   9  18   0     1598.84     1625.89     80.70 o 
   1  19   0     2629.44     2423.83     49.23 o 
   2  19   0     1431.28     1559.45     44.64 o 
   3  19   0      937.94      940.01     38.51 o 
   4  19   0       52.33       45.14     23.64 o 
   5  19   0     5475.86     5193.31    116.60 o 
   6  19   0      374.96      452.03     34.24 o 
   7  19   0     2227.44     2189.06     87.97 o 
   8  19   0     1399.87     1332.25     71.53 o 
   9  19   0      685.62      725.06     57.65 o 
   0  20   0    33190.77    34799.40    368.68 o 
   1  20   0      131.55      155.18     17.14 o 
   2  20   0     4250.04     4029.48     74.99 o 
   3  20   0     1767.71     1717.60     57.11 o 
   4  20   0       80.38       44.98     19.05 o 
   5  20   0       12.94       12.41     18.80 o 
   6  20   0        1.77       -0.41     21.65 o 
   7  20   0     1348.59     1272.46     67.53 o 
   8  20   0     2412.61     2439.45    100.50 o 
   9  20   0       76.87       87.52     35.83 o 
   1  21   0    21410.65    21666.04    203.60 o 
   2  21   0     4409.97     4272.99     79.79 o 
   3  21   0    24138.30    24827.06    269.75 o 
   4  21   0     3050.10     2800.54     77.49 o 
   5  21   0     2851.85     2714.63     84.42 o 
   6  21   0       13.54        1.89     22.39 o 
   7  21   0     4121.44     4085.61    123.97 o 
   8  21   0     3122.02     2944.22    118.58 o 
   9  21   0     1851.89     1769.37     89.41 o 
   0  22   0      439.04      391.96     32.86 o 
   1  22   0       36.14      231.77     28.54 o 
   2  22   0       51.69       63.49     16.13 o 
   3  22   0      865.24      928.61     43.94 o 
   4  22   0     5176.88     4821.73    104.45 o 
   5  22   0        2.90       -7.02     18.11 o 
   6  22   0     3858.41     3753.32    116.17 o 
   7  22   0      527.65      548.63     43.61 o 
   8  22   0      368.09      367.67     36.53 o 
   1  23   0    13251.19    13720.80    158.57 o 
   2  23   0      206.32      208.01     23.72 o 
   3  23   0     7425.19     7242.50    129.07 o 
   4  23   0     1738.13     1667.86     64.85 o 
   5  23   0        6.98       33.46     21.45 o 
   6  23   0     1940.34     1856.90     80.23 o 
   7  23   0     1136.54     1085.61     62.42 o 
   8  23   0      178.73      223.80     32.87 o 
   0  24   0      937.88     1020.00     59.86 o 
   1  24   0      139.69      311.69     23.82 o 
   2  24   0      635.53      545.60     34.15 o 
   3  24   0     6729.19     6811.96    127.16 o 
   4  24   0     4463.47     4357.30    109.03 o 
   5  24   0        6.87       23.41     22.80 o 
   6  24   0     1667.95     1725.56     77.57 o 
   7  24   0        1.29       15.08     29.31 o 
   8  24   0        0.61      -12.39     27.51 o 
   1  25   0        2.05       -7.24     14.06 o 
   2  25   0       16.30        3.67     16.85 o 
   3  25   0      445.67      431.57     31.37 o 
   4  25   0       52.45       66.64     20.48 o 
   5  25   0      285.98      227.09     29.07 o 
   6  25   0      272.24      192.62     29.63 o 
   7  25   0      642.01      611.13     45.69 o 
   8  25   0       37.57       56.55     34.95 o 
   0  26   0     1290.80     1191.36    129.05 o 
   1  26   0      326.24      336.09     28.26 o 
   2  26   0     2121.99     2218.51     69.76 o 
   3  26   0     2623.84     2675.26     78.62 o 
   4  26   0     2228.11     2205.11     78.38 o 
   5  26   0     1746.93     1698.70     75.63 o 
   6  26   0     2818.13     2823.03    102.01 o 
   7  26   0        1.86       37.73     29.30 o 
   1  27   0      598.89      693.41     42.31 o 
   2  27   0      413.15      469.09     31.83 o 
   3  27   0      199.49      135.35     24.33 o 
   4  27   0       20.80       42.84     27.27 o 
   5  27   0     1448.28     1322.81     66.58 o 
   6  27   0     1351.37     1406.04     68.21 o 
   7  27   0      249.51      393.81     36.74 o 
   0  28   0     7238.44     7395.52    210.25 o 
   1  28   0     1936.42     1978.71     74.07 o 
   2  28   0     4701.17     4735.19    113.60 o 
   3  28   0        2.56      -19.57     19.57 o 
   4  28   0     7638.24     7699.09    169.64 o 
   5  28   0      445.08      456.02     38.60 o 
   6  28   0     3669.13     3716.75    119.66 o 
   1  29   0     3891.64     4124.14    110.45 o 
   2  29   0     2339.11     2370.76     83.88 o 
   3  29   0     1402.90     1442.95     62.35 o 
   4  29   0     4019.38     3985.80    129.67 o 
   5  29   0        2.18        4.84     24.34 o 
   6  29   0      439.28      463.94     51.52 o 
   0  30   0      285.76      419.93     55.51 o 
   1  30   0      263.05      354.96     32.64 o 
   2  30   0      301.01      320.87     29.76 o 
   3  30   0       16.89       20.70     25.22 o 
   4  30   0     2898.50     2972.90    101.13 o 
   5  30   0      940.29      909.78     52.79 o 
   6  30   0     1688.35     1765.46     88.38 o 
   1  31   0       29.36       34.57     22.17 o 
   2  31   0      280.13      336.84     39.47 o 
   3  31   0       76.16       75.16     27.15 o 
   4  31   0     1943.46     2007.63     85.65 o 
   5  31   0      220.29      312.65     34.24 o 
   0  32   0       84.03      -24.14     38.73 o 
   1  32   0      340.90      415.77     37.60 o 
   2  32   0      134.47      111.01     25.61 o 
   3  32   0      336.76      390.49     39.12 o 
   4  32   0     1309.85     1389.32     84.05 o 
   1  33   0     1215.26     1178.04     64.49 o 
   2  33   0      312.55      339.73     36.10 o 
   3  33   0        5.18        2.74     27.94 o 
   4  33   0      298.42      388.66     36.99 o 
   0  34   0       90.13      187.37     88.41 o 
   1  34   0       24.51       33.58     36.08 o 
   2  34   0       20.13       58.50     27.56 o 
   3  34   0      758.72      767.82     80.66 o 
   1  35   0     2693.49     2942.09    131.74 o 
   2  35   0      844.98      830.72     97.73 o 
  -9   0   1     4627.53     4956.38    206.75 o 
  -7   0   1     7503.27     7770.74    161.74 o 
  -5   0   1     7221.99     7273.93    132.81 o 
  -3   0   1    15603.42    16492.21    182.15 o 
  -1   0   1    60014.98    66841.67    579.97 o 
   1   0   1   246388.06   257676.52   2230.73 o 
   3   0   1    84924.98    90435.98    710.83 o 
   5   0   1     9980.28     8925.59    149.94 o 
   7   0   1     7940.32     7755.49    189.80 o 
   9   0   1       85.57      121.13     30.61 o 
  11   0   1      416.55      509.61     68.72 o 
 -11   1   1       23.76      -55.68     84.85 o 
 -10   1   1       51.31       -7.16     48.97 o 
  -9   1   1      664.47      669.78     47.58 o 
  -8   1   1     1438.80     1272.19     55.06 o 
  -7   1   1     7896.77     7946.90    115.84 o 
  -6   1   1      159.60      179.37     17.75 o 
  -5   1   1     8336.77     8174.25    100.32 o 
  -4   1   1       26.56       47.16      9.79 o 
  -3   1   1    35911.66    40288.85    252.05 o 
  -2   1   1     8359.78     8901.05     73.97 o 
  -1   1   1    69902.76    77067.27    468.48 o 
   1   1   1    82780.16    92709.50    538.82 o 
   2   1   1       45.38       91.54      7.50 o 
   3   1   1    21720.40    22508.18    161.18 o 
   4   1   1    19474.22    19451.59    163.32 o 
   5   1   1     3804.32     3641.56     66.10 o 
   6   1   1     1880.88     1874.35     53.54 o 
   7   1   1      424.76      387.66     33.24 o 
   8   1   1      219.25      220.68     24.60 o 
   9   1   1     4383.62     4614.59    122.90 o 
  10   1   1      371.64      386.79     60.29 o 
  11   1   1     5251.91     5781.83    416.29 o 
 -11   2   1     4032.54     3915.32    257.80 o 
 -10   2   1     2586.89     2671.43    106.48 o 
  -9   2   1     2722.37     3016.53     93.95 o 
  -8   2   1    19361.98    20363.96    248.44 o 
  -7   2   1     8516.77     8723.35    131.01 o 
  -6   2   1     2112.43     1838.91     50.48 o 
  -5   2   1     4797.30     4584.49     72.30 o 
  -4   2   1     5521.81     5344.78     71.01 o 
  -3   2   1     1976.41     2196.33     37.70 o 
  -2   2   1    33667.52    37107.27    253.15 o 
  -1   2   1     7992.37     9007.33     64.44 o 
   0   2   1    24466.83    27065.86    385.61 o 
   1   2   1    20947.95    24053.15    150.71 o 
   2   2   1      122.23      231.98      9.89 o 
   3   2   1   110926.54   118008.15    740.75 o 
   4   2   1     4392.05     4490.23     72.41 o 
   5   2   1     5287.79     4464.77     79.74 o 
   6   2   1      222.10      223.73     21.27 o 
   7   2   1        6.52       22.54     18.53 o 
   8   2   1     6463.04     6285.83    115.66 o 
   9   2   1       85.14       97.16     24.76 o 
  10   2   1      807.99      875.72     67.08 o 
  11   2   1       74.94      -51.26     73.95 o 
 -11   3   1     1503.69     1796.25    133.55 o 
 -10   3   1       45.13      -15.34     33.61 o 
  -9   3   1     1672.83     1681.76     68.43 o 
  -8   3   1     1685.24     1720.61     61.85 o 
  -7   3   1      196.30      226.18     26.53 o 
  -6   3   1       83.53      103.40     16.72 o 
  -5   3   1     6074.26     5008.52     81.45 o 
  -4   3   1     8252.18     8265.47     98.54 o 
  -3   3   1    15546.30    16888.61    139.35 o 
  -2   3   1     7105.86     7756.70     79.37 o 
  -1   3   1    23838.77    25986.50    157.09 o 
   0   3   1     6823.83     7400.00     52.11 o 
   1   3   1       24.25       32.53      3.06 o 
   2   3   1     1582.31     1314.40     25.36 o 
   3   3   1     2605.48     2895.02     45.36 o 
   4   3   1     8677.53     9132.88    104.49 o 
   5   3   1     6380.10     5973.95     89.97 o 
   6   3   1     1043.08      917.44     35.88 o 
   7   3   1      879.31      904.34     41.83 o 
   8   3   1     4508.30     4505.44    105.99 o 
   9   3   1      118.21       97.99     25.28 o 
  10   3   1     2993.34     3367.83    134.27 o 
  11   3   1      275.18      296.73     85.35 o 
 -11   4   1     1076.17     1016.24     88.83 o 
 -10   4   1      440.84      336.98     49.50 o 
  -9   4   1      417.40      484.58     34.98 o 
  -8   4   1     2486.35     2304.78     65.41 o 
  -7   4   1     1175.54     1194.26     47.48 o 
  -6   4   1     1457.54     1273.88     45.58 o 
  -5   4   1       23.42       37.79     11.93 o 
  -4   4   1    23916.54    25135.86    195.20 o 
  -3   4   1     1973.51     1684.03     32.45 o 
  -2   4   1        0.66       12.18      5.84 o 
  -1   4   1     1091.03     1099.56     17.13 o 
   0   4   1    38791.74    42908.86    233.09 o 
   1   4   1     9364.43     9854.19     93.18 o 
   2   4   1    18704.92    20215.23    139.20 o 
   3   4   1    15415.84    17092.54    144.15 o 
   4   4   1     7437.69     6993.44     92.26 o 
   5   4   1       69.35       84.67     13.79 o 
   6   4   1     2721.56     2934.04     66.95 o 
   7   4   1        5.12      -17.53     17.53 o 
   8   4   1     2319.37     2355.74     72.88 o 
   9   4   1      108.51       46.42     38.36 o 
  10   4   1      838.77      977.32     59.08 o 
  11   4   1       17.85      -54.35     54.35 o 
 -11   5   1     2706.80     2726.90    156.90 o 
 -10   5   1       93.77      116.06     34.76 o 
  -9   5   1     1228.87     1299.11     60.85 o 
  -8   5   1      143.09      100.15     26.71 o 
  -7   5   1     2221.01     2160.32     59.97 o 
  -6   5   1     3265.77     3323.50     69.48 o 
  -5   5   1       23.51       13.41     12.00 o 
  -4   5   1    35954.94    37844.18    255.81 o 
  -3   5   1       85.70      102.53      9.45 o 
  -2   5   1       84.11      290.58     11.11 o 
  -1   5   1     4784.29     4905.49     54.69 o 
   0   5   1    42709.41    47472.93    259.00 o 
   1   5   1       61.89       77.14      4.83 o 
   2   5   1    11326.85    12516.44     94.69 o 
   3   5   1      351.89      330.67     14.45 o 
   4   5   1    18369.00    18510.53    152.62 o 
   5   5   1     6629.79     6725.61     89.24 o 
   6   5   1      869.54      695.45     30.78 o 
   7   5   1     4083.07     3963.61     79.48 o 
   8   5   1    20530.61    21606.79    245.60 o 
   9   5   1      660.89      774.31     49.72 o 
  10   5   1     5135.28     5347.96    159.25 o 
  11   5   1       49.98       41.69     49.49 o 
 -11   6   1       50.45        3.49     35.98 o 
 -10   6   1      310.36      397.55     80.56 o 
  -9   6   1      463.90      431.17     37.57 o 
  -8   6   1       46.99       85.27     21.65 o 
  -7   6   1     4826.88     4889.32     97.46 o 
  -6   6   1     8813.80     8923.12    118.71 o 
  -5   6   1     3670.13     3598.62     69.12 o 
  -4   6   1     1278.76     1450.96     39.50 o 
  -3   6   1      614.58      636.57     23.77 o 
  -2   6   1        0.12       24.14      5.53 o 
  -1   6   1     4289.20     4325.61     46.36 o 
   0   6   1     1054.07     1113.20     18.90 o 
   1   6   1     1329.40     1476.14     23.20 o 
   2   6   1     6813.62     6630.44     67.41 o 
   3   6   1     8184.07     8143.61     80.13 o 
   4   6   1    45261.79    45830.86    306.26 o 
   5   6   1      240.15      185.15     16.18 o 
   6   6   1    12551.85    13181.55    143.07 o 
   7   6   1     5524.24     5651.99     99.29 o 
   8   6   1     8515.02     8703.28    162.36 o 
   9   6   1      828.10      846.06     51.82 o 
  10   6   1      451.65      416.56     61.87 o 
  11   6   1     1769.09     1703.61    171.55 o 
 -11   7   1      461.92      489.60     65.27 o 
 -10   7   1      839.60      929.66     83.41 o 
  -9   7   1       12.71       41.96     24.97 o 
  -8   7   1      165.45      171.80     25.37 o 
  -7   7   1      839.52      848.01     40.56 o 
  -6   7   1    14146.03    14285.12    166.26 o 
  -5   7   1      134.21      120.85     15.64 o 
  -4   7   1    83137.47    87216.85    593.24 o 
  -3   7   1      128.21      119.25      9.60 o 
  -2   7   1    47396.70    48804.27    371.51 o 
  -1   7   1     3481.34     3449.86     37.71 o 
   0   7   1    78747.26    84006.22    446.95 o 
   1   7   1       19.94       58.41      6.36 o 
   2   7   1     6664.10     6535.31     65.30 o 
   3   7   1       22.93       16.01      9.16 o 
   4   7   1     1760.31     1984.21     40.48 o 
   5   7   1     8570.58     8070.79     98.02 o 
   6   7   1    13294.96    13564.72    145.08 o 
   7   7   1     2246.27     2232.37     64.27 o 
   8   7   1     2504.05     2417.55     78.43 o 
   9   7   1       14.47      -13.83     24.60 o 
  10   7   1     3911.00     3890.40    148.92 o 
  11   7   1       14.38      -39.58     39.58 o 
 -11   8   1       60.84       23.27     39.35 o 
 -10   8   1      782.11      711.46     54.09 o 
  -9   8   1     2595.01     2560.65     94.09 o 
  -8   8   1     2033.26     1983.91     69.65 o 
  -7   8   1      343.41      335.59     30.18 o 
  -6   8   1     9110.13     9562.53    123.53 o 
  -5   8   1      449.44      499.09     23.94 o 
  -4   8   1      156.10      178.46     17.83 o 
  -3   8   1    23869.59    24384.30    193.68 o 
  -2   8   1     5349.89     6001.43     64.55 o 
  -1   8   1     2391.12     2287.00     30.99 o 
   0   8   1       51.06       99.79      8.08 o 
   1   8   1     4451.36     4670.41     47.64 o 
   2   8   1     2256.66     2124.14     37.03 o 
   3   8   1      602.10      548.00     19.09 o 
   4   8   1    12527.41    12996.18    134.81 o 
   5   8   1      820.38      771.22     27.91 o 
   6   8   1     7235.93     7442.65    101.61 o 
   7   8   1     1764.84     1813.08     61.63 o 
   8   8   1       83.64       61.93     22.12 o 
   9   8   1      132.83      127.40     30.94 o 
  10   8   1     1184.70     1181.42     78.78 o 
  11   8   1       13.10      -60.20     60.20 o 
 -11   9   1     3401.30     3405.71    201.40 o 
 -10   9   1      248.41      299.29     36.37 o 
  -9   9   1      106.49       97.89     26.95 o 
  -8   9   1     2391.11     2376.38     81.46 o 
  -7   9   1      411.12      414.44     30.39 o 
  -6   9   1     6642.22     6611.39    102.67 o 
  -5   9   1     5810.62     5634.62     80.11 o 
  -4   9   1    27946.45    29764.98    218.05 o 
  -3   9   1      149.35      147.14     14.02 o 
  -2   9   1    18627.22    18973.91    235.77 o 
  -1   9   1     9663.55     9334.80     78.43 o 
   0   9   1    18583.06    18815.52    129.79 o 
   1   9   1     8541.65     8718.02     79.17 o 
   2   9   1     9885.98     9844.93     91.61 o 
   3   9   1     2723.72     2719.82     48.67 o 
   4   9   1      239.86      245.89     15.56 o 
   5   9   1     3565.15     3419.06     59.45 o 
   6   9   1    10675.55    11186.27    141.20 o 
   7   9   1     8117.99     7976.38    142.42 o 
   8   9   1        8.26       -2.66     21.17 o 
   9   9   1      157.67      159.04     31.16 o 
  10   9   1     1699.57     1745.95     90.19 o 
 -10  10   1      239.34      249.46     42.11 o 
  -9  10   1     1364.38     1356.35     68.73 o 
  -8  10   1     1138.03     1100.11     54.66 o 
  -7  10   1      485.08      494.43     34.18 o 
  -6  10   1     1266.88     1317.62     45.96 o 
  -5  10   1    13402.99    13462.66    131.42 o 
  -4  10   1    16718.51    16497.29    150.70 o 
  -3  10   1    18338.98    18117.61    158.48 o 
  -2  10   1     2706.55     2524.54     43.88 o 
  -1  10   1    25496.71    26847.78    175.15 o 
   0  10   1        4.19       13.40      6.46 o 
   1  10   1    13267.65    13715.84    114.85 o 
   2  10   1      440.11      488.20     16.53 o 
   3  10   1     2800.38     2800.84     46.16 o 
   4  10   1        1.32       21.57      8.35 o 
   5  10   1      633.55      570.25     24.65 o 
   6  10   1      734.76      654.53     35.87 o 
   7  10   1      829.85      879.59     48.22 o 
   8  10   1        6.19       14.86     21.55 o 
   9  10   1     1702.34     1788.46     94.32 o 
  10  10   1       45.29       67.73     31.04 o 
 -10  11   1       31.26      -17.79     30.35 o 
  -9  11   1       17.51       13.29     26.15 o 
  -8  11   1      542.82      469.70     39.84 o 
  -7  11   1      332.76      359.97     31.51 o 
  -6  11   1      252.01      222.43     22.30 o 
  -5  11   1      990.26      885.23     35.06 o 
  -4  11   1     9884.69     9522.86    134.62 o 
  -3  11   1     4078.85     3992.32     63.42 o 
  -2  11   1     7464.31     8045.17     88.49 o 
  -1  11   1      401.61      264.88     11.96 o 
   0  11   1     1342.82     1278.82     26.81 o 
   1  11   1     2465.65     2292.04     36.08 o 
   2  11   1      627.65      608.38     19.63 o 
   3  11   1      189.54      139.07     10.99 o 
   4  11   1     9079.87     8557.27    127.81 o 
   5  11   1     1568.44     1629.22     51.77 o 
   6  11   1      389.59      480.53     32.14 o 
   7  11   1       18.33       36.64     21.94 o 
   8  11   1     2196.85     2142.33     86.30 o 
   9  11   1      214.68      255.65     35.24 o 
  10  11   1     1735.33     1773.36     98.91 o 
 -10  12   1     4031.45     4274.71    164.71 o 
  -9  12   1     1449.01     1546.74     78.31 o 
  -8  12   1      144.53       95.75     27.47 o 
  -7  12   1    21289.22    21420.80    252.05 o 
  -6  12   1        3.17       -8.01     16.97 o 
  -5  12   1       60.66       72.44     15.36 o 
  -4  12   1       98.21       96.77     14.64 o 
  -3  12   1     2251.40     2557.39     50.81 o 
  -2  12   1     5001.07     4984.23     68.32 o 
  -1  12   1      661.49      582.47     18.39 o 
   0  12   1        7.79        6.80      6.33 o 
   1  12   1    15633.90    15847.01    123.88 o 
   2  12   1       22.56       29.19      7.79 o 
   3  12   1    37762.55    37986.22    262.48 o 
   4  12   1     1979.02     1920.06     41.81 o 
   5  12   1     1918.74     1870.11     56.58 o 
   6  12   1     6306.45     6509.47    142.24 o 
   7  12   1      143.05       89.80     26.43 o 
   8  12   1      621.53      562.60     41.41 o 
   9  12   1     2004.07     1998.27     94.23 o 
  10  12   1      298.53      341.93     43.79 o 
 -10  13   1     1482.19     1435.57     79.38 o 
  -9  13   1      218.02      188.50     32.33 o 
  -8  13   1       18.55       16.49     30.35 o 
  -7  13   1     2948.91     3015.39     90.35 o 
  -6  13   1     2249.65     2155.39     66.30 o 
  -5  13   1       37.81       19.76     14.12 o 
  -4  13   1     5288.55     5231.01     82.79 o 
  -3  13   1     3878.48     3741.44     63.95 o 
  -2  13   1     5939.49     5827.68     76.98 o 
  -1  13   1    12556.97    12678.69    109.45 o 
   0  13   1        2.06       -6.14      7.26 o 
   1  13   1    11348.38    10875.75     98.65 o 
   2  13   1     3616.99     4041.21     58.07 o 
   3  13   1     7656.06     7625.04     95.31 o 
   4  13   1     1045.64      979.64     37.60 o 
   5  13   1      533.12      497.89     28.67 o 
   6  13   1       37.15       45.02     18.98 o 
   7  13   1     1513.59     1410.18     61.66 o 
   8  13   1      267.98      284.56     31.16 o 
   9  13   1     1775.27     1899.33     91.36 o 
  10  13   1      146.44      162.33     59.57 o 
 -10  14   1      539.31      569.27     47.28 o 
  -9  14   1     4011.18     4289.93    179.23 o 
  -8  14   1       22.21       35.89     26.06 o 
  -7  14   1    11540.45    10983.44    200.84 o 
  -6  14   1     1644.13     1517.21     56.96 o 
  -5  14   1    16427.22    16688.35    197.62 o 
  -4  14   1     1428.67     1429.71     42.29 o 
  -3  14   1     6771.15     6622.65     89.96 o 
  -2  14   1    10023.13    10208.21    110.98 o 
  -1  14   1    59814.47    63286.55    375.30 o 
   0  14   1     2647.49     2249.77     41.41 o 
   1  14   1    15949.11    16221.07    132.16 o 
   2  14   1     2706.07     2846.10     49.30 o 
   3  14   1    21177.43    20901.00    184.26 o 
   4  14   1     3479.32     3261.93     69.60 o 
   5  14   1     3670.85     3509.15     83.75 o 
   6  14   1     4449.87     4293.23    104.97 o 
   7  14   1      122.87       87.79     27.51 o 
   8  14   1     1195.68     1066.36     63.39 o 
   9  14   1      380.99      253.02     35.74 o 
  10  14   1      541.86      623.45     54.76 o 
 -10  15   1     2743.20     2841.52    123.98 o 
  -9  15   1        7.25        5.79     33.87 o 
  -8  15   1     2466.75     2385.19     92.50 o 
  -7  15   1       21.05       38.58     23.04 o 
  -6  15   1       19.03       17.78     18.33 o 
  -5  15   1        0.61       21.41     17.36 o 
  -4  15   1      289.59      246.59     19.69 o 
  -3  15   1      277.86      309.81     21.12 o 
  -2  15   1     8014.21     8342.85     92.43 o 
  -1  15   1    14933.03    15259.69    130.13 o 
   0  15   1     7729.58     7500.85     83.80 o 
   1  15   1     7208.76     7263.09     81.28 o 
   2  15   1    21983.50    22473.40    179.97 o 
   3  15   1    19287.41    19546.86    179.30 o 
   4  15   1      855.55      827.28     36.22 o 
   5  15   1     6296.86     6116.05    105.74 o 
   6  15   1       30.18       17.75     19.70 o 
   7  15   1     3606.49     3430.38     98.64 o 
   8  15   1     3796.98     3711.13    124.44 o 
   9  15   1     1833.31     1891.56     91.83 o 
  10  15   1     3361.35     3334.18    166.60 o 
 -10  16   1     1528.28     1674.81     85.17 o 
  -9  16   1     1155.66     1103.62     65.58 o 
  -8  16   1      459.25      517.18     43.31 o 
  -7  16   1      338.56      340.29     34.45 o 
  -6  16   1     8198.47     8085.50    139.35 o 
  -5  16   1    13440.91    13436.84    177.46 o 
  -4  16   1     2280.58     2070.73     56.10 o 
  -3  16   1     7016.37     6731.81     94.87 o 
  -2  16   1     2055.05     2006.49     46.59 o 
  -1  16   1    11807.73    11341.01    109.76 o 
   0  16   1     6977.72     6909.61     81.93 o 
   1  16   1    24656.42    24917.99    186.62 o 
   2  16   1     4205.17     4025.22     63.27 o 
   3  16   1     2210.35     2256.53     51.96 o 
   4  16   1        0.87        6.70     14.88 o 
   5  16   1     5396.84     5223.31     97.94 o 
   6  16   1       19.62      -10.42     19.85 o 
   7  16   1     2977.44     3053.48     93.69 o 
   8  16   1      134.76      120.42     29.72 o 
   9  16   1     2076.59     2010.63     95.85 o 
  10  16   1     1930.61     2129.93    116.28 o 
  -9  17   1       58.90        4.48     27.29 o 
  -8  17   1     1965.91     2057.26     86.60 o 
  -7  17   1      844.18      825.62     52.29 o 
  -6  17   1       61.38       70.71     31.96 o 
  -5  17   1     1359.23     1211.72     49.42 o 
  -4  17   1     1454.20     1414.43     50.54 o 
  -3  17   1     4800.05     4523.90     77.59 o 
  -2  17   1      712.29      661.38     28.00 o 
  -1  17   1      823.60      839.60     27.15 o 
   0  17   1        1.92       68.72     11.18 o 
   1  17   1      362.38      363.47     18.26 o 
   2  17   1    19637.40    19817.37    181.50 o 
   3  17   1     1729.70     1610.54     49.03 o 
   4  17   1    10423.46     9634.42    146.64 o 
   5  17   1     3195.91     2985.16     84.53 o 
   6  17   1      775.71      730.94     43.92 o 
   7  17   1     2509.86     2567.47     91.39 o 
   8  17   1     2015.69     1943.77     88.39 o 
   9  17   1       40.55        0.66     27.87 o 
  -9  18   1      245.95      248.32     37.57 o 
  -8  18   1     3925.45     3869.40    122.52 o 
  -7  18   1      821.34      791.70     51.62 o 
  -6  18   1     4112.60     3920.64    116.25 o 
  -5  18   1       44.77       25.88     19.03 o 
  -4  18   1      395.65      374.60     28.20 o 
  -3  18   1     5035.63     4841.43     87.51 o 
  -2  18   1       12.42       -0.14     11.11 o 
  -1  18   1     1119.33     1133.47     32.81 o 
   0  18   1    17645.10    17467.50    152.59 o 
   1  18   1     1231.11     1241.54     33.85 o 
   2  18   1     2600.80     2494.93     55.40 o 
   3  18   1      495.52      428.97     26.80 o 
   4  18   1       33.00       34.31     16.97 o 
   5  18   1       13.79      -17.96     17.96 o 
   6  18   1      856.25      910.85     48.79 o 
   7  18   1     2824.25     2733.34     97.75 o 
   8  18   1        0.56       47.14     25.92 o 
   9  18   1     3225.60     3176.75    124.16 o 
  -9  19   1     3757.19     3949.59    146.75 o 
  -8  19   1     1325.77     1463.73     72.33 o 
  -7  19   1     3196.22     3228.73    108.43 o 
  -6  19   1     1441.45     1393.56     67.12 o 
  -5  19   1     6813.95     6595.65    149.03 o 
  -4  19   1    14191.42    13770.04    179.51 o 
  -3  19   1      332.48      295.41     23.71 o 
  -2  19   1        9.80       25.06     12.97 o 
  -1  19   1     9944.17     9923.22    108.84 o 
   0  19   1      472.48      771.87     28.38 o 
   1  19   1      141.70      216.38     16.06 o 
   2  19   1     1031.83      919.01     34.40 o 
   3  19   1     2921.55     2815.06     67.41 o 
   4  19   1       14.88      -17.35     17.35 o 
   5  19   1      923.06      936.51     48.67 o 
   6  19   1     1518.74     1504.66     62.90 o 
   7  19   1        0.64      -21.43     21.43 o 
   8  19   1      220.95      169.61     32.93 o 
   9  19   1      686.76      737.69     52.63 o 
  -9  20   1      561.45      616.54     47.68 o 
  -8  20   1      485.75      419.63     39.91 o 
  -7  20   1      392.01      396.25     37.57 o 
  -6  20   1      423.90      460.31     42.07 o 
  -5  20   1        0.50       12.07     18.15 o 
  -4  20   1     1543.92     1428.48     54.39 o 
  -3  20   1     3644.62     3515.98     82.20 o 
  -2  20   1       24.36       33.82     14.66 o 
  -1  20   1     2393.91     2389.23     50.34 o 
   0  20   1      105.39       88.73     14.43 o 
   1  20   1    11965.80    12200.76    133.19 o 
   2  20   1     1668.02     1557.52     45.45 o 
   3  20   1     1622.68     1631.27     51.86 o 
   4  20   1     4477.89     4327.33     95.21 o 
   5  20   1     2344.82     2323.42     76.76 o 
   6  20   1     2025.52     2043.53     74.46 o 
   7  20   1      768.40      703.42     47.72 o 
   8  20   1     3074.94     2957.60    111.93 o 
   9  20   1     2040.60     2160.12    113.87 o 
  -9  21   1      135.32      135.45     59.11 o 
  -8  21   1     2062.49     1984.33     86.55 o 
  -7  21   1     3793.39     3611.18    117.55 o 
  -6  21   1     2343.18     2295.72     88.02 o 
  -5  21   1     3890.30     3723.71    100.03 o 
  -4  21   1     7509.64     7165.07    128.23 o 
  -3  21   1     5209.34     4865.92    100.16 o 
  -2  21   1    18353.24    18548.43    197.37 o 
  -1  21   1     1222.14     1093.39     38.86 o 
   0  21   1     4405.43     4686.46     74.78 o 
   1  21   1     1336.05     1382.37     43.60 o 
   2  21   1    11226.72    11110.93    144.74 o 
   3  21   1      199.48      192.50     24.02 o 
   4  21   1     5616.74     5476.06    138.41 o 
   5  21   1      863.43      862.08     47.16 o 
   6  21   1     2350.73     2205.00     79.09 o 
   7  21   1      243.67      158.61     36.12 o 
   8  21   1     1726.14     1805.06     86.50 o 
   9  21   1       37.30       44.00     29.55 o 
  -8  22   1      626.67      654.74     44.11 o 
  -7  22   1      161.14      165.42     30.42 o 
  -6  22   1      690.96      638.88     46.53 o 
  -5  22   1     5548.80     5249.85    132.60 o 
  -4  22   1      137.30      133.15     23.26 o 
  -3  22   1     3214.67     3239.61     82.00 o 
  -2  22   1     1151.90     1242.52     45.45 o 
  -1  22   1     2496.97     2449.49     59.37 o 
   0  22   1     9474.42     9654.43    115.13 o 
   1  22   1        0.90        7.46     14.35 o 
   2  22   1     7301.43     7311.19    116.50 o 
   3  22   1     1123.02     1049.11     46.73 o 
   4  22   1     3257.77     2995.31     87.17 o 
   5  22   1      304.77      264.05     29.82 o 
   6  22   1      864.46      793.62     50.24 o 
   7  22   1     1010.98      976.19     58.01 o 
   8  22   1     2641.74     2766.87    114.58 o 
  -8  23   1     1189.78     1152.97     61.30 o 
  -7  23   1       82.28       50.11     32.35 o 
  -6  23   1     1278.76     1132.09     62.12 o 
  -5  23   1      208.07      200.72     33.50 o 
  -4  23   1     1362.74     1398.94     55.62 o 
  -3  23   1     1279.34     1161.48     49.96 o 
  -2  23   1     1621.37     1688.96     54.22 o 
  -1  23   1       30.53       57.49     15.14 o 
   0  23   1    10214.06    10408.97    132.01 o 
   1  23   1     1617.67     1619.76     49.44 o 
   2  23   1     8566.10     8754.65    131.01 o 
   3  23   1     3622.59     3488.36     86.81 o 
   4  23   1     3440.05     3256.66     92.79 o 
   5  23   1     4988.91     4897.31    119.39 o 
   6  23   1     1741.07     1772.35     78.79 o 
   7  23   1     7687.23     7343.33    195.56 o 
   8  23   1      166.14      181.35     29.02 o 
  -8  24   1        2.25       18.51     27.00 o 
  -7  24   1       73.94       56.14     25.79 o 
  -6  24   1      819.65      839.03     51.76 o 
  -5  24   1      303.20      282.49     30.88 o 
  -4  24   1       91.86       74.67     20.04 o 
  -3  24   1     1515.22     1505.94     56.28 o 
  -2  24   1     5279.10     5208.47    106.13 o 
  -1  24   1     2002.01     1997.92     58.75 o 
   0  24   1     2111.05     2182.69     59.81 o 
   1  24   1     1181.52     1206.40     43.22 o 
   2  24   1       51.19       90.83     18.89 o 
   3  24   1       15.07       42.16     18.32 o 
   4  24   1     1092.06      960.44     49.97 o 
   5  24   1     1417.82     1429.14     62.54 o 
   6  24   1      332.70      385.87     35.91 o 
   7  24   1      223.20      257.20     30.04 o 
   8  24   1       13.39        1.89     28.37 o 
  -8  25   1     2866.24     3136.87    140.62 o 
  -7  25   1      168.90      155.14     28.19 o 
  -6  25   1       50.45       54.48     23.23 o 
  -5  25   1      271.38      276.02     31.15 o 
  -4  25   1      158.22      142.70     24.86 o 
  -3  25   1        5.58       11.13     17.37 o 
  -2  25   1     3599.77     3722.03    103.83 o 
  -1  25   1     1291.91     1269.62     49.45 o 
   0  25   1       71.88      141.13     19.98 o 
   1  25   1        4.25       11.22     15.37 o 
   2  25   1      277.05      279.46     25.37 o 
   3  25   1        3.91        9.44     20.39 o 
   4  25   1     2324.29     2455.24     81.36 o 
   5  25   1      125.07      152.69     27.26 o 
   6  25   1      373.09      369.20     34.56 o 
   7  25   1      422.38      387.39     36.59 o 
   8  25   1      925.54      998.02    118.96 o 
  -7  26   1       54.89       -1.88     24.41 o 
  -6  26   1        9.94      -23.41     23.41 o 
  -5  26   1     2311.09     2248.27     88.24 o 
  -4  26   1      664.37      695.40     47.07 o 
  -3  26   1        1.01        9.69     18.13 o 
  -2  26   1      450.55      507.02     39.30 o 
  -1  26   1       87.20      133.55     20.19 o 
   0  26   1     4520.54     4607.94     97.31 o 
   1  26   1      630.69      657.64     38.52 o 
   2  26   1       68.14       14.74     18.36 o 
   3  26   1      735.30      676.78     43.82 o 
   4  26   1     5822.99     5747.19    131.64 o 
   5  26   1     2239.52     2165.66     86.17 o 
   6  26   1     2600.46     2563.85     96.27 o 
   7  26   1      211.40      158.55     29.40 o 
  -7  27   1       13.82        8.38     25.99 o 
  -6  27   1      524.86      530.93     40.08 o 
  -5  27   1      202.84      231.06     34.50 o 
  -4  27   1     3444.34     3457.53    108.26 o 
  -3  27   1        4.86        1.04     19.25 o 
  -2  27   1      241.82      186.71     26.60 o 
  -1  27   1        3.45       33.76     20.09 o 
   0  27   1      589.23      675.22     37.85 o 
   1  27   1      281.71      257.78     27.74 o 
   2  27   1       17.00        7.98     18.39 o 
   3  27   1     2029.43     2105.03     75.10 o 
   4  27   1      964.04      876.04     48.65 o 
   5  27   1     3312.96     3362.38    109.79 o 
   6  27   1        2.49        3.58     25.37 o 
   7  27   1     6621.31     6593.44    209.03 o 
  -7  28   1     2108.53     2041.21    143.00 o 
  -6  28   1     2329.73     2412.42     93.68 o 
  -5  28   1     3913.96     4013.91    130.13 o 
  -4  28   1       27.25       33.38     23.19 o 
  -3  28   1    10487.97    10641.84    179.01 o 
  -2  28   1        1.21        9.08     20.43 o 
  -1  28   1    11749.29    11790.34    197.34 o 
   0  28   1     4099.04     4177.76    108.62 o 
   1  28   1     2940.29     2915.82     90.10 o 
   2  28   1      477.49      538.88     36.44 o 
   3  28   1     1912.60     1921.82     72.78 o 
   4  28   1      301.44      357.78     37.19 o 
   5  28   1      946.54     1053.34     57.61 o 
   6  28   1       60.60       58.94     27.07 o 
  -6  29   1       20.41       33.18     25.95 o 
  -5  29   1      237.96      277.73     30.43 o 
  -4  29   1       24.92       46.72     25.76 o 
  -3  29   1      172.23      262.09     35.71 o 
  -2  29   1      336.84      344.09     33.88 o 
  -1  29   1      361.69      647.31     41.59 o 
   0  29   1     1243.78     1297.36     64.27 o 
   1  29   1     1044.29     1103.34     53.97 o 
   2  29   1     1714.23     1882.00     77.79 o 
   3  29   1     2029.16     2015.06     74.42 o 
   4  29   1      526.10      500.71     39.23 o 
   5  29   1     4566.18     4778.04    134.81 o 
   6  29   1       52.39       42.51     32.69 o 
  -6  30   1      274.25      261.15     32.53 o 
  -5  30   1     4832.71     4845.28    144.20 o 
  -4  30   1      399.51      419.91     36.46 o 
  -3  30   1     9952.60     9871.44    215.74 o 
  -2  30   1      290.42      275.62     30.08 o 
  -1  30   1     6050.91     6147.08    138.91 o 
   0  30   1      383.05      476.35     40.53 o 
   1  30   1      125.46      103.04     28.69 o 
   2  30   1       11.18       29.84     21.42 o 
   3  30   1       73.56       91.77     28.30 o 
   4  30   1      198.01      178.39     28.66 o 
   5  30   1        1.39       25.55     25.57 o 
   6  30   1     1213.23     1430.00     83.92 o 
  -5  31   1     2238.02     2329.27    127.85 o 
  -4  31   1     2085.07     2194.94     90.57 o 
  -3  31   1       10.61       64.92     25.72 o 
  -2  31   1       65.21      137.49     22.89 o 
  -1  31   1       52.99      138.07     28.43 o 
   0  31   1     1725.20     1777.86     82.87 o 
   1  31   1      120.15       98.02     24.47 o 
   2  31   1        7.12      -22.56     28.07 o 
   3  31   1      154.93      184.07     25.77 o 
   4  31   1      139.22      121.31     26.31 o 
   5  31   1     2131.93     2349.33    101.98 o 
  -4  32   1       87.10      128.45     30.61 o 
  -3  32   1      622.83      594.17     59.13 o 
  -2  32   1        0.08       31.15     23.08 o 
  -1  32   1        0.39      -12.19     23.84 o 
   0  32   1      375.08      391.16     36.66 o 
   1  32   1       50.57       70.41     22.10 o 
   2  32   1      323.55      365.66     35.83 o 
   3  32   1      235.06      164.25     29.06 o 
   4  32   1       82.56      111.14     31.17 o 
  -4  33   1       13.16       43.70     51.36 o 
  -3  33   1      135.19      134.06     28.08 o 
  -2  33   1      254.79      272.20     33.46 o 
  -1  33   1      264.68      255.16     30.96 o 
   0  33   1      416.19      366.50     35.41 o 
   1  33   1     1474.11     1645.90     84.63 o 
   2  33   1     1408.01     1617.76     77.37 o 
   3  33   1       63.41       33.88     36.37 o 
   4  33   1      645.80      679.57     58.75 o 
  -3  34   1      610.40      752.91     57.74 o 
  -2  34   1     1134.95     1119.20     73.34 o 
  -1  34   1        0.15        6.62     31.19 o 
   0  34   1      608.23      632.36     43.15 o 
   1  34   1      176.08      195.60     29.55 o 
   2  34   1      223.62      297.53     56.17 o 
   3  34   1       80.59      146.25     29.93 o 
  -2  35   1       25.35      118.06     70.95 o 
  -1  35   1      103.41      170.51     33.88 o 
   0  35   1     2630.26     2819.53    117.00 o 
   1  35   1       13.18       23.69     30.55 o 
 -10   0   2     7243.73     7987.34    372.17 o 
  -8   0   2    14492.70    15302.25    254.68 o 
  -6   0   2    11011.80    10354.25    188.85 o 
  -4   0   2    57351.11    58480.44    509.20 o 
  -2   0   2      251.16      225.30     13.30 o 
   0   0   2     7610.81     7968.67    272.63 o 
   2   0   2     3281.92     4117.18     64.55 o 
   4   0   2    32093.06    35338.01    401.16 o 
   6   0   2    10270.92    10940.01    183.35 o 
   8   0   2     1824.91     1778.45     93.11 o 
  10   0   2     1543.05     1732.79    154.62 o 
 -10   1   2      993.88     1118.83     97.59 o 
  -9   1   2      526.71      481.81     40.89 o 
  -8   1   2      757.70      725.24     41.06 o 
  -7   1   2     7511.07     7724.69    114.07 o 
  -6   1   2        1.13       -8.00     12.01 o 
  -5   1   2     2905.25     2854.23     55.91 o 
  -4   1   2    15473.95    16115.39    139.30 o 
  -3   1   2     5781.42     6114.19     67.46 o 
  -2   1   2     9238.62     9204.28     84.15 o 
  -1   1   2      709.23      716.13     12.00 o 
   0   1   2   112090.90   119575.31   1006.74 o 
   1   1   2       44.43       35.05      4.38 o 
   2   1   2      801.99     1827.64     32.68 o 
   3   1   2     2421.79     2465.57     43.47 o 
   4   1   2    90316.54    99009.02    603.40 o 
   5   1   2      339.67      231.34     19.52 o 
   6   1   2     7767.03     7650.07    112.58 o 
   7   1   2     1116.42     1206.98     47.01 o 
   8   1   2      849.27      897.46     42.29 o 
   9   1   2      244.54      243.15     36.38 o 
  10   1   2     1319.35     1304.07     80.61 o 
  11   1   2      803.24      925.01     76.59 o 
 -11   2   2     2197.96     2457.96    273.11 o 
 -10   2   2     1386.24     1595.88    109.28 o 
  -9   2   2      151.52      150.69     29.90 o 
  -8   2   2     5802.41     5791.05    116.41 o 
  -7   2   2    11786.39    12030.67    158.23 o 
  -6   2   2    10580.31    10426.32    129.61 o 
  -5   2   2     6923.91     7128.60     95.87 o 
  -4   2   2     7405.66     7230.99     87.46 o 
  -3   2   2     3974.33     3456.12     50.04 o 
  -2   2   2     3151.32     3220.41     38.55 o 
  -1   2   2    63967.99    70567.45    417.55 o 
   0   2   2     1556.52     1586.69     19.01 o 
   1   2   2     2424.27     2668.89     28.72 o 
   2   2   2     6725.74     6481.33     81.43 o 
   3   2   2     8889.46     9512.72     96.12 o 
   4   2   2    31935.51    33249.49    320.53 o 
   5   2   2      611.32      421.56     25.47 o 
   6   2   2    10080.84    10266.38    140.17 o 
   7   2   2       22.41       -5.24     15.66 o 
   8   2   2        9.92      -15.42     17.00 o 
   9   2   2       94.16       22.43     24.69 o 
  10   2   2       60.68       45.42     32.93 o 
  11   2   2      213.61      157.21     71.95 o 
 -11   3   2       28.71      180.30     90.15 o 
 -10   3   2     3258.72     3477.82    122.16 o 
  -9   3   2      107.85      160.67     25.57 o 
  -8   3   2    10833.51    11152.55    181.90 o 
  -7   3   2     9932.09    10022.61    136.51 o 
  -6   3   2      373.07      444.22     26.51 o 
  -5   3   2     3556.11     3269.49     64.79 o 
  -4   3   2     7646.53     7400.68     92.26 o 
  -3   3   2     5911.60     5749.91     72.85 o 
  -2   3   2    19339.54    20801.94    137.58 o 
  -1   3   2    12168.36    13098.34     95.00 o 
   0   3   2    26461.54    29413.65    170.33 o 
   1   3   2     1036.28     1068.36     19.27 o 
   2   3   2   113445.72   122945.09    886.50 o 
   3   3   2      468.08      535.26     18.73 o 
   4   3   2    15524.80    15964.08    138.78 o 
   5   3   2      958.13      931.11     33.24 o 
   6   3   2     2444.09     2787.68     65.41 o 
   7   3   2        6.80       -5.24     16.49 o 
   8   3   2     1025.26     1032.13     49.59 o 
   9   3   2     1165.66     1166.93     61.51 o 
  10   3   2       28.89       31.10     35.07 o 
  11   3   2     3104.05     3093.03    170.69 o 
 -11   4   2      378.94      283.72     72.49 o 
 -10   4   2      531.26      464.73     54.17 o 
  -9   4   2      206.97      179.09     25.03 o 
  -8   4   2        4.52       -0.75     20.07 o 
  -7   4   2      146.68      125.98     21.81 o 
  -6   4   2       73.76       75.02     16.38 o 
  -5   4   2     5430.41     5396.56     89.72 o 
  -4   4   2     4583.94     4468.78     68.48 o 
  -3   4   2    25953.04    25722.13    188.50 o 
  -2   4   2     1264.54     1041.38     20.24 o 
  -1   4   2      559.38      516.19     11.53 o 
   0   4   2    33071.76    36348.18    215.48 o 
   1   4   2    22173.14    23759.05    148.88 o 
   2   4   2     1083.76     1149.57     23.13 o 
   3   4   2    25473.58    28243.97    214.48 o 
   4   4   2    10270.42    10242.21    104.19 o 
   5   4   2      526.60      515.21     23.52 o 
   6   4   2     4338.75     4572.10     87.85 o 
   7   4   2     1472.58     1415.22     52.59 o 
   8   4   2      100.70      125.48     23.56 o 
   9   4   2     1960.57     2040.40     84.11 o 
  10   4   2      866.77     1033.18     71.25 o 
  11   4   2       49.25       16.62     45.62 o 
 -11   5   2     2676.35     3142.17    301.21 o 
 -10   5   2     1891.16     2019.01     93.12 o 
  -9   5   2      154.47      188.50     28.47 o 
  -8   5   2     1237.85     1276.54     52.11 o 
  -7   5   2       95.47       87.36     20.21 o 
  -6   5   2       39.79       68.74     15.12 o 
  -5   5   2      504.45      488.30     25.50 o 
  -4   5   2     1521.79     1584.74     41.89 o 
  -3   5   2     4510.32     4416.40     55.29 o 
  -2   5   2      441.97      386.87     11.74 o 
  -1   5   2   108501.15   119602.57    647.03 o 
   0   5   2      331.22      361.69      9.96 o 
   1   5   2     2493.52     2350.05     27.10 o 
   2   5   2     3989.24     3762.47     44.68 o 
   3   5   2     1999.30     1865.29     33.89 o 
   4   5   2     9732.78    10271.39    106.87 o 
   5   5   2     1955.22     2235.32     52.40 o 
   6   5   2     1176.84     1141.17     43.80 o 
   7   5   2     1295.69     1214.69     44.86 o 
   8   5   2      355.45      457.82     35.09 o 
   9   5   2      658.16      779.73     52.24 o 
  10   5   2      489.95      476.35     41.91 o 
  11   5   2     2954.55     2894.35    191.26 o 
 -11   6   2     1952.76     2089.30    136.20 o 
 -10   6   2      324.51      296.99     40.71 o 
  -9   6   2      153.04      139.58     25.77 o 
  -8   6   2      742.41      772.93     40.88 o 
  -7   6   2      590.86      552.46     32.43 o 
  -6   6   2     6048.01     6493.79    102.26 o 
  -5   6   2     3595.72     3238.32     60.75 o 
  -4   6   2     1804.90     1867.08     39.27 o 
  -3   6   2    50632.88    54870.06    462.06 o 
  -2   6   2       74.17       81.49      6.37 o 
  -1   6   2    28487.84    30637.05    182.72 o 
   0   6   2     1282.82     1206.26     22.86 o 
   1   6   2      402.01      368.34     10.31 o 
   2   6   2     4629.45     5061.41     55.11 o 
   3   6   2    12326.41    12301.44    105.04 o 
   4   6   2     4474.05     4400.00     62.69 o 
   5   6   2     6888.08     6348.59     85.73 o 
   6   6   2      241.70      253.73     21.45 o 
   7   6   2    19928.23    21061.12    219.64 o 
   8   6   2     1678.56     1664.49     72.34 o 
   9   6   2     9482.26    10359.95    203.44 o 
  10   6   2      417.71      477.93     49.40 o 
  11   6   2     1586.50     1592.09    137.95 o 
 -11   7   2     6517.04     6392.25    753.03 o 
 -10   7   2      158.86      159.14     32.08 o 
  -9   7   2       35.53       23.80     30.94 o 
  -8   7   2     5004.11     4958.23    116.62 o 
  -7   7   2      776.67      873.17     38.28 o 
  -6   7   2      348.65      323.55     23.10 o 
  -5   7   2     1434.08     1291.69     38.71 o 
  -4   7   2     1354.27     1147.27     30.40 o 
  -3   7   2    73188.74    75549.00    485.96 o 
  -2   7   2      461.89      397.33     13.93 o 
  -1   7   2    29092.91    28338.30    180.82 o 
   0   7   2    10104.48    10559.14     83.54 o 
   1   7   2     5716.16     5173.75     57.79 o 
   2   7   2     2371.39     2079.75     32.65 o 
   3   7   2     3631.39     3819.23     50.08 o 
   4   7   2     3514.55     3295.89     53.79 o 
   5   7   2     2238.86     2159.17     47.27 o 
   6   7   2       24.03       10.68     15.29 o 
   7   7   2      323.05      395.25     40.71 o 
   8   7   2     2588.08     2680.64     91.07 o 
   9   7   2      186.55      256.34     32.31 o 
  10   7   2      251.06      164.53     35.41 o 
  11   7   2      497.53      689.40    145.83 o 
 -11   8   2       13.81      133.24     62.11 o 
 -10   8   2      355.35      405.53     42.14 o 
  -9   8   2      235.63      242.26     33.14 o 
  -8   8   2       28.39       34.36     21.54 o 
  -7   8   2     9155.49     9502.75    135.63 o 
  -6   8   2      190.00      167.80     22.18 o 
  -5   8   2    12584.98    12394.80    126.12 o 
  -4   8   2      890.87     1042.95     28.48 o 
  -3   8   2    58094.43    60714.08    373.45 o 
  -2   8   2      784.06      625.64     17.71 o 
  -1   8   2    63719.57    68153.22    394.45 o 
   0   8   2    16479.99    17672.86    121.63 o 
   1   8   2    19523.24    21107.48    146.22 o 
   2   8   2     3624.27     3907.54     52.87 o 
   3   8   2    50121.61    52605.26    359.30 o 
   4   8   2      386.89      416.81     18.34 o 
   5   8   2     4998.06     4688.66     71.33 o 
   6   8   2     3289.34     3405.52     69.65 o 
   7   8   2    26132.34    26523.10    319.69 o 
   8   8   2      922.43      848.87     51.58 o 
   9   8   2     7761.83     8367.49    192.21 o 
  10   8   2        8.53       21.14     41.75 o 
 -11   9   2     1473.96     1645.94    153.28 o 
 -10   9   2     5073.84     5508.09    173.04 o 
  -9   9   2     1152.91     1239.00     65.35 o 
  -8   9   2     2838.63     2796.93     89.12 o 
  -7   9   2      145.12      148.29     26.35 o 
  -6   9   2     1279.12     1307.67     43.51 o 
  -5   9   2     1091.29     1088.86     32.61 o 
  -4   9   2    16990.12    17176.74    164.74 o 
  -3   9   2      625.36      398.11     18.04 o 
  -2   9   2    12915.48    13019.19    111.42 o 
  -1   9   2      684.98      469.17     14.88 o 
   0   9   2     1998.27     2036.99     31.98 o 
   1   9   2     7580.16     7668.46     70.98 o 
   2   9   2     1094.38     1081.85     23.90 o 
   3   9   2     5534.75     5459.05     78.35 o 
   4   9   2      875.95      818.33     24.53 o 
   5   9   2      495.11      520.09     24.28 o 
   6   9   2    17986.71    18547.04    205.67 o 
   7   9   2      554.81      605.60     40.33 o 
   8   9   2     2508.25     2542.35     90.13 o 
   9   9   2      678.56      706.90     67.55 o 
  10   9   2     1171.05     1272.21     80.66 o 
 -10  10   2      217.83      159.48     46.01 o 
  -9  10   2      931.34      972.93     62.22 o 
  -8  10   2      306.00      331.19     33.07 o 
  -7  10   2     4618.97     4606.78    107.08 o 
  -6  10   2       56.86       42.18     16.76 o 
  -5  10   2     3151.39     3223.02     63.03 o 
  -4  10   2       35.86       34.49     14.45 o 
  -3  10   2     7704.51     7720.45     85.53 o 
  -2  10   2     9354.96     8524.18     91.09 o 
  -1  10   2     2741.16     2937.92     40.22 o 
   0  10   2     6958.13     6227.35     63.67 o 
   1  10   2     1562.92     1544.84     28.01 o 
   2  10   2      471.39      513.36     17.63 o 
   3  10   2     3261.05     2763.42     49.58 o 
   4  10   2       58.57       33.63      9.72 o 
   5  10   2      432.20      427.24     23.41 o 
   6  10   2     8557.03     8357.25    128.84 o 
   7  10   2     2312.07     2334.41     75.29 o 
   8  10   2     1686.21     1662.51     71.06 o 
   9  10   2      213.79      244.41     38.34 o 
  10  10   2      191.43      183.65     37.87 o 
 -10  11   2     4843.96     4874.94    156.80 o 
  -9  11   2      182.74      123.81     29.33 o 
  -8  11   2      706.85      729.40     50.40 o 
  -7  11   2      274.07      255.22     26.69 o 
  -6  11   2     1264.76     1425.21     51.78 o 
  -5  11   2      775.74      752.16     29.62 o 
  -4  11   2    10530.50    10232.46    126.96 o 
  -3  11   2     7250.50     7338.22     84.12 o 
  -2  11   2     6224.31     6975.28     75.26 o 
  -1  11   2        0.82       23.22      6.67 o 
   0  11   2     3795.20     4113.56     51.63 o 
   1  11   2     2764.26     2687.81     42.68 o 
   2  11   2     9893.64    10589.01    101.45 o 
   3  11   2     1805.77     1571.34     37.20 o 
   4  11   2      482.63      448.56     19.54 o 
   5  11   2     4478.70     4458.83     99.44 o 
   6  11   2     3904.91     3796.09     91.36 o 
   7  11   2        4.32      -11.32     20.15 o 
   8  11   2      105.08       91.13     31.69 o 
   9  11   2     3378.16     3318.95    138.98 o 
  10  11   2      994.45      993.77     65.61 o 
 -10  12   2      343.16      408.55     40.87 o 
  -9  12   2     5532.95     5514.13    155.06 o 
  -8  12   2     4297.94     4390.32    125.64 o 
  -7  12   2      156.86      175.34     27.39 o 
  -6  12   2    11680.79    11552.94    163.92 o 
  -5  12   2      963.07      929.88     35.68 o 
  -4  12   2      951.00      933.46     33.50 o 
  -3  12   2     7501.69     7366.10     83.22 o 
  -2  12   2       11.40       13.08      7.49 o 
  -1  12   2     6816.29     6673.98     74.27 o 
   0  12   2      485.68      630.24     19.86 o 
   1  12   2      113.71      124.22      9.63 o 
   2  12   2        4.78       22.40     10.14 o 
   3  12   2    17079.88    17777.90    176.57 o 
   4  12   2    18256.96    17895.64    173.27 o 
   5  12   2      149.99      204.59     20.74 o 
   6  12   2     1967.15     1866.68     64.22 o 
   7  12   2     7014.06     6830.91    138.14 o 
   8  12   2       37.09       35.22     24.45 o 
   9  12   2     1830.74     1817.36    108.02 o 
  10  12   2      167.44      106.24     33.52 o 
 -10  13   2     1806.92     1860.17     91.77 o 
  -9  13   2      135.48       73.89     26.71 o 
  -8  13   2     3012.33     3046.75    104.90 o 
  -7  13   2       40.27        2.77     21.69 o 
  -6  13   2     1418.92     1445.65     54.21 o 
  -5  13   2      135.11      159.92     18.72 o 
  -4  13   2     4570.20     3987.09     70.85 o 
  -3  13   2       14.17       13.74     10.16 o 
  -2  13   2    14047.57    13792.81    123.36 o 
  -1  13   2    12229.88    11981.01    110.62 o 
   0  13   2    47227.68    50217.21    305.78 o 
   1  13   2     3623.23     3494.92     49.85 o 
   2  13   2    56027.48    56384.46    356.01 o 
   3  13   2      354.82      392.02     18.36 o 
   4  13   2    28666.33    28659.13    261.34 o 
   5  13   2     3512.40     3697.78     80.75 o 
   6  13   2    11183.00    11074.87    172.49 o 
   7  13   2     3362.07     3518.34    103.03 o 
   8  13   2      657.18      688.56     51.25 o 
   9  13   2      397.40      448.99     48.81 o 
  10  13   2     2099.45     2199.45    103.92 o 
 -10  14   2      779.60      808.59     54.61 o 
  -9  14   2     2038.46     2001.29     95.13 o 
  -8  14   2     5412.23     5510.21    143.74 o 
  -7  14   2      250.36      264.90     31.72 o 
  -6  14   2     8166.17     7941.66    135.04 o 
  -5  14   2      111.68      107.24     19.28 o 
  -4  14   2    26900.43    26495.42    240.75 o 
  -3  14   2     3455.54     3244.61     60.25 o 
  -2  14   2     9192.75     8493.07     92.56 o 
  -1  14   2     6833.33     6732.75     79.74 o 
   0  14   2    15191.91    15895.41    131.56 o 
   1  14   2    26018.91    27446.63    193.65 o 
   2  14   2     1686.53     1509.43     35.49 o 
   3  14   2     2084.09     1934.36     41.11 o 
   4  14   2     2510.59     2549.25     61.24 o 
   5  14   2     1158.39     1222.22     46.35 o 
   6  14   2     2860.91     2830.43     83.47 o 
   7  14   2     1136.55     1079.53     56.39 o 
   8  14   2       35.42       59.67     24.90 o 
   9  14   2     1958.01     1845.51    102.07 o 
  10  14   2       42.19       33.90     32.32 o 
 -10  15   2      113.03      103.93     31.37 o 
  -9  15   2     1519.25     1628.65     80.46 o 
  -8  15   2      450.49      399.08     37.22 o 
  -7  15   2     4734.29     4741.07    127.71 o 
  -6  15   2      472.81      474.75     31.31 o 
  -5  15   2     1835.99     1694.96     56.94 o 
  -4  15   2      500.51      520.77     29.49 o 
  -3  15   2       11.26       -4.92     11.36 o 
  -2  15   2     3467.39     3402.73     55.48 o 
  -1  15   2     8420.11     8158.74     91.92 o 
   0  15   2    57625.65    60634.43    366.21 o 
   1  15   2      373.17      365.94     17.89 o 
   2  15   2    11526.52    10462.82    109.01 o 
   3  15   2     3298.29     2972.27     64.64 o 
   4  15   2    18656.86    18461.97    209.96 o 
   5  15   2     3602.54     3613.92     86.50 o 
   6  15   2     8863.49     8585.08    155.10 o 
   7  15   2     2223.42     2245.76     78.93 o 
   8  15   2     2240.47     2292.31     91.24 o 
   9  15   2     1711.12     1923.26    104.26 o 
  10  15   2     4578.33     4559.62    169.20 o 
 -10  16   2      873.85     1021.48     62.50 o 
  -9  16   2        1.93       11.67     26.02 o 
  -8  16   2     2711.08     2482.88     94.34 o 
  -7  16   2       17.44       20.90     22.07 o 
  -6  16   2        1.92      -12.76     20.09 o 
  -5  16   2     2117.67     1992.27     63.18 o 
  -4  16   2    11963.48    11669.79    146.61 o 
  -3  16   2     1250.93     1364.67     39.84 o 
  -2  16   2     2584.33     2512.59     48.44 o 
  -1  16   2     4147.18     4055.54     63.18 o 
   0  16   2     3525.35     3587.77     56.71 o 
   1  16   2    10340.50    10487.34    109.58 o 
   2  16   2     8095.11     7701.39     92.56 o 
   3  16   2    49226.50    48871.02    371.39 o 
   4  16   2      799.69      764.75     35.45 o 
   5  16   2     3208.63     3252.18     82.85 o 
   6  16   2     2394.40     2225.40     76.62 o 
   7  16   2      346.54      340.77     32.65 o 
   8  16   2      138.74      148.98     30.76 o 
   9  16   2      481.22      521.95     50.58 o 
  10  16   2        0.94      -37.57     43.76 o 
 -10  17   2       29.67       54.65     37.53 o 
  -9  17   2     1187.54     1216.89     67.41 o 
  -8  17   2       98.89       59.60     25.41 o 
  -7  17   2     4253.10     4172.16    121.42 o 
  -6  17   2     4937.35     4827.10    115.44 o 
  -5  17   2     5975.12     5712.47    110.51 o 
  -4  17   2        2.24      -14.30     14.30 o 
  -3  17   2     1113.48      978.81     37.94 o 
  -2  17   2     2298.57     2217.63     50.69 o 
  -1  17   2       62.25       68.41     11.25 o 
   0  17   2     3518.85     3509.78     57.68 o 
   1  17   2     4970.36     5000.17     73.44 o 
   2  17   2     4684.44     4466.50     69.75 o 
   3  17   2     3761.17     3655.47     75.00 o 
   4  17   2      310.35      226.15     21.83 o 
   5  17   2     3221.37     3002.18     85.57 o 
   6  17   2      786.00      744.09     44.12 o 
   7  17   2      673.59      667.83     43.55 o 
   8  17   2     2114.89     2082.69     96.93 o 
   9  17   2      433.73      406.22     54.46 o 
  -9  18   2       91.86      102.88     37.13 o 
  -8  18   2      174.78      149.65     27.57 o 
  -7  18   2     5650.61     5192.33    145.08 o 
  -6  18   2     3696.90     3696.44    101.65 o 
  -5  18   2     7213.76     7062.77    126.05 o 
  -4  18   2     1278.23     1122.30     46.53 o 
  -3  18   2     9552.54     9383.69    127.39 o 
  -2  18   2     1681.26     1606.87     43.99 o 
  -1  18   2     7167.20     6873.74     89.83 o 
   0  18   2       52.23       58.76     12.48 o 
   1  18   2      142.14      210.28     15.25 o 
   2  18   2     3005.63     2942.21     56.91 o 
   3  18   2     2680.75     2588.59     63.34 o 
   4  18   2       32.61       38.71     15.60 o 
   5  18   2     1702.26     1662.33     63.94 o 
   6  18   2      597.37      590.18     40.39 o 
   7  18   2      757.56      716.86     43.88 o 
   8  18   2     1260.16     1124.18     69.43 o 
   9  18   2      300.78      353.37     55.01 o 
  -9  19   2      619.46      720.26     52.46 o 
  -8  19   2     1989.99     2008.77     87.25 o 
  -7  19   2        0.46        0.33     21.88 o 
  -6  19   2     2606.16     2470.38     90.01 o 
  -5  19   2      505.98      481.63     33.31 o 
  -4  19   2    10977.17    10394.86    152.80 o 
  -3  19   2     1770.50     1680.46     51.99 o 
  -2  19   2    11157.45    11203.58    131.13 o 
  -1  19   2     2736.01     2783.77     56.10 o 
   0  19   2     3029.40     3013.57     56.18 o 
   1  19   2     4581.61     4517.07     73.50 o 
   2  19   2      283.29      294.10     20.92 o 
   3  19   2     1808.16     1683.87     52.32 o 
   4  19   2     2109.00     1992.46     62.87 o 
   5  19   2      268.96      240.85     26.52 o 
   6  19   2        9.30       42.24     20.75 o 
   7  19   2      372.06      333.92     33.75 o 
   8  19   2     1395.18     1470.68     80.68 o 
   9  19   2       21.77       36.85     29.85 o 
  -9  20   2       64.08       57.24     40.07 o 
  -8  20   2     2534.56     2390.69    112.60 o 
  -7  20   2     1523.25     1454.99     72.44 o 
  -6  20   2     2275.59     2098.34     83.74 o 
  -5  20   2      989.22      917.03     48.39 o 
  -4  20   2      757.81      764.15     40.42 o 
  -3  20   2     5772.74     5414.53     97.67 o 
  -2  20   2     6603.07     6264.64    102.48 o 
  -1  20   2     3111.19     3259.77     62.16 o 
   0  20   2     5866.91     5460.64     79.63 o 
   1  20   2      638.90      649.78     27.49 o 
   2  20   2     1098.42      995.20     39.62 o 
   3  20   2     8990.03     8873.53    129.31 o 
   4  20   2      368.17      308.94     28.79 o 
   5  20   2     2888.40     2782.49     85.31 o 
   6  20   2     1747.24     1623.11     66.60 o 
   7  20   2     5193.56     5004.98    154.16 o 
   8  20   2     1147.83     1165.13     77.42 o 
   9  20   2     1578.35     1648.27     96.79 o 
  -9  21   2     1050.51     1142.62     70.63 o 
  -8  21   2       16.24       -0.08     24.58 o 
  -7  21   2     3801.69     3840.86    121.45 o 
  -6  21   2      118.38      120.49     25.48 o 
  -5  21   2    10590.12    10045.44    172.70 o 
  -4  21   2    12621.66    12308.49    173.80 o 
  -3  21   2     3942.44     3942.80     89.20 o 
  -2  21   2       42.98       54.22     16.25 o 
  -1  21   2    16539.89    16656.45    171.59 o 
   0  21   2     3690.23     3579.05     64.82 o 
   1  21   2       73.80      113.40     16.13 o 
   2  21   2       75.09      101.61     18.49 o 
   3  21   2     1216.12     1280.37     47.36 o 
   4  21   2     1974.06     1801.70     65.86 o 
   5  21   2     1840.94     1758.59     67.16 o 
   6  21   2      303.66      295.35     29.50 o 
   7  21   2      642.70      586.31     46.85 o 
   8  21   2      914.46      994.25     65.72 o 
   9  21   2      168.33      201.38     42.24 o 
  -8  22   2        4.19       -2.48     32.98 o 
  -7  22   2        8.97      -12.73     23.51 o 
  -6  22   2        6.17        4.70     24.28 o 
  -5  22   2        0.16       11.97     19.99 o 
  -4  22   2     1814.08     1676.03     60.72 o 
  -3  22   2      777.50      713.41     38.74 o 
  -2  22   2     3846.49     3964.98     83.64 o 
  -1  22   2     1465.38     1540.45     46.99 o 
   0  22   2     4164.71     4025.32     70.69 o 
   1  22   2    11871.26    11845.55    142.57 o 
   2  22   2     2463.02     2452.15     65.14 o 
   3  22   2     7225.30     7374.63    128.23 o 
   4  22   2     3696.57     3545.15     95.80 o 
   5  22   2     1266.47     1212.07     56.89 o 
   6  22   2      387.45      398.03     36.12 o 
   7  22   2     3862.79     3819.54    127.25 o 
   8  22   2      445.99      459.79     44.45 o 
  -8  23   2     2695.09     2566.11    103.32 o 
  -7  23   2     2789.48     2723.72    102.12 o 
  -6  23   2       18.60       -3.64     22.70 o 
  -5  23   2     2961.70     2831.45     95.88 o 
  -4  23   2     1504.63     1396.87     55.72 o 
  -3  23   2     1533.54     1544.31     56.55 o 
  -2  23   2      192.45      197.67     21.63 o 
  -1  23   2       63.02       68.14     17.40 o 
   0  23   2      209.32      275.07     20.56 o 
   1  23   2      195.44      276.31     23.97 o 
   2  23   2      712.78      701.76     35.78 o 
   3  23   2     1067.99     1160.34     52.89 o 
   4  23   2      410.96      430.11     33.72 o 
   5  23   2     1322.93     1254.49     57.68 o 
   6  23   2     2605.74     2583.78     95.97 o 
   7  23   2     1481.59     1583.33     79.36 o 
   8  23   2     1556.75     1539.03     80.54 o 
  -8  24   2      166.96      229.59     31.02 o 
  -7  24   2     1080.18     1095.74     61.37 o 
  -6  24   2      425.23      439.22     38.16 o 
  -5  24   2     2175.58     2080.02     82.17 o 
  -4  24   2       85.10       69.13     20.46 o 
  -3  24   2      231.48      237.28     25.22 o 
  -2  24   2     2042.65     1956.57     59.97 o 
  -1  24   2      671.78      722.69     35.32 o 
   0  24   2     4831.27     4698.98     90.49 o 
   1  24   2     7342.43     7538.58    120.40 o 
   2  24   2      627.83      609.15     33.43 o 
   3  24   2     2601.97     2539.15     79.21 o 
   4  24   2     1277.63     1176.64     55.79 o 
   5  24   2     3025.48     2858.26     90.78 o 
   6  24   2      895.80      840.35     52.76 o 
   7  24   2        0.01       53.96     25.71 o 
   8  24   2      570.03      601.03     62.35 o 
  -8  25   2      499.34      526.19     40.67 o 
  -7  25   2     1296.75     1335.62     68.56 o 
  -6  25   2      445.30      391.27     36.35 o 
  -5  25   2       22.95        4.22     21.95 o 
  -4  25   2        0.41      -21.47     21.85 o 
  -3  25   2     1922.33     1932.56     65.31 o 
  -2  25   2      209.12      209.33     23.31 o 
  -1  25   2     7729.04     7598.70    129.30 o 
   0  25   2       65.68      116.25     18.69 o 
   1  25   2       65.47       99.47     17.83 o 
   2  25   2      151.72      161.12     20.78 o 
   3  25   2     2491.54     2454.69     79.00 o 
   4  25   2       36.19       19.91     19.80 o 
   5  25   2     2777.94     2737.14     89.62 o 
   6  25   2      146.55      129.59     30.80 o 
   7  25   2     2814.80     2968.28    118.28 o 
  -7  26   2     1746.20     1821.10     80.36 o 
  -6  26   2        4.83       22.81     26.16 o 
  -5  26   2      900.95      847.37     53.10 o 
  -4  26   2     1308.89     1275.56     57.87 o 
  -3  26   2      326.09      335.68     27.12 o 
  -2  26   2      635.65      649.28     37.42 o 
  -1  26   2       23.36       79.10     18.77 o 
   0  26   2      200.57      187.63     23.52 o 
   1  26   2      244.49      272.15     26.03 o 
   2  26   2     5843.95     6194.89    120.86 o 
   3  26   2     2111.74     2074.82     73.43 o 
   4  26   2      234.60      238.16     27.46 o 
   5  26   2      514.92      490.79     35.93 o 
   6  26   2      323.40      349.45     32.22 o 
   7  26   2      900.06      923.14     65.97 o 
  -7  27   2      564.40      535.84     44.44 o 
  -6  27   2      323.45      303.51     31.69 o 
  -5  27   2      227.03      246.30     35.90 o 
  -4  27   2      840.39      834.25     50.14 o 
  -3  27   2     1375.28     1355.94     59.34 o 
  -2  27   2      328.56      326.38     30.82 o 
  -1  27   2     1349.20     1229.26     53.47 o 
   0  27   2       30.35       81.46     20.96 o 
   1  27   2     1821.85     1721.95     62.67 o 
   2  27   2      156.99      226.60     27.94 o 
   3  27   2      168.75      167.86     30.92 o 
   4  27   2     1362.91     1318.37     59.65 o 
   5  27   2     2329.75     2426.29     92.16 o 
   6  27   2     2055.91     1948.15     86.88 o 
   7  27   2      792.34      746.15     53.97 o 
  -7  28   2       22.11       42.83     33.42 o 
  -6  28   2     1179.64     1230.10     65.56 o 
  -5  28   2     1300.76     1346.79     66.40 o 
  -4  28   2     2006.34     2029.45     82.36 o 
  -3  28   2     1168.25     1140.05     56.43 o 
  -2  28   2    10106.91    10235.29    174.25 o 
  -1  28   2       45.49       90.45     23.36 o 
   0  28   2     7598.35     7844.71    153.85 o 
   1  28   2        8.90       14.27     20.67 o 
   2  28   2      631.02      590.33     41.00 o 
   3  28   2      477.47      416.53     33.18 o 
   4  28   2        0.96        8.04     19.68 o 
   5  28   2      857.48      742.28     48.59 o 
   6  28   2      337.91      413.96     50.04 o 
  -6  29   2      518.02      499.08     39.65 o 
  -5  29   2     1892.84     1810.67     78.45 o 
  -4  29   2     5458.56     5372.46    157.09 o 
  -3  29   2       24.53       61.70     23.89 o 
  -2  29   2     8204.32     8459.15    167.48 o 
  -1  29   2       83.30       95.73     25.61 o 
   0  29   2     4512.44     5061.24    123.09 o 
   1  29   2       75.89       31.62     23.19 o 
   2  29   2     2456.09     2440.36     89.50 o 
   3  29   2        5.33      -20.99     32.03 o 
   4  29   2     3046.48     3099.63     97.29 o 
   5  29   2       21.16       10.76     28.01 o 
   6  29   2     3089.74     3271.28    117.29 o 
  -6  30   2      211.85      155.21     37.39 o 
  -5  30   2       16.24       40.82     33.94 o 
  -4  30   2     1702.92     1847.97     78.47 o 
  -3  30   2        3.87       30.54     22.44 o 
  -2  30   2     3685.08     3877.08    117.67 o 
  -1  30   2      237.10      272.87     34.47 o 
   0  30   2     6576.68     6894.75    158.06 o 
   1  30   2      628.31      558.44     42.94 o 
   2  30   2      163.51      140.64     25.04 o 
   3  30   2      706.04      750.80     49.54 o 
   4  30   2       40.67       77.30     23.34 o 
   5  30   2     1719.05     1799.71     85.49 o 
  -5  31   2      213.27      160.20     32.19 o 
  -4  31   2     3961.47     3956.95    127.05 o 
  -3  31   2     1013.51      993.26     60.10 o 
  -2  31   2     2177.30     2332.49    100.07 o 
  -1  31   2        5.58      -24.54     24.54 o 
   0  31   2     1277.75     1528.09     76.27 o 
   1  31   2     1712.81     1903.07     85.92 o 
   2  31   2       30.97        2.53     23.92 o 
   3  31   2      167.42      150.38     43.41 o 
   4  31   2      302.27      335.17     32.37 o 
   5  31   2       33.84       11.17     32.68 o 
  -4  32   2       21.80       69.38     25.60 o 
  -3  32   2      505.27      428.88     40.37 o 
  -2  32   2      135.01      193.69     26.53 o 
  -1  32   2      174.73      158.29     27.90 o 
   0  32   2      793.54      801.50     52.38 o 
   1  32   2       58.13       51.48     25.48 o 
   2  32   2     1014.76     1087.03     66.39 o 
   3  32   2      985.81     1155.76     58.79 o 
   4  32   2      448.03      383.39     38.32 o 
  -4  33   2      893.56      914.81     58.27 o 
  -3  33   2       77.41       47.92     27.04 o 
  -2  33   2        0.92      -26.87     26.87 o 
  -1  33   2      163.55      126.66     42.72 o 
   0  33   2     1020.41     1099.50     62.16 o 
   1  33   2       26.31       39.30     34.20 o 
   2  33   2     2932.10     3099.71    113.87 o 
   3  33   2      280.43      329.99     63.94 o 
   4  33   2      952.93      919.72     58.24 o 
  -3  34   2       73.50       51.92     48.36 o 
  -2  34   2      312.19      261.41     52.41 o 
  -1  34   2     1758.67     1899.17     91.83 o 
   0  34   2        4.05       28.43     27.06 o 
   1  34   2     2500.11     2568.47    110.03 o 
   2  34   2       67.99      127.68     57.50 o 
   3  34   2     3147.56     3469.04    143.57 o 
  -1  35   2       20.24       41.17     47.08 o 
   0  35   2        0.46      -31.96     31.96 o 
   1  35   2      166.10      335.42     45.26 o 
  -9   0   3      140.97      150.87     46.38 o 
  -7   0   3    12648.88    13231.50    234.61 o 
  -5   0   3     5980.88     5673.73    114.98 o 
  -3   0   3    19579.21    19063.73    213.60 o 
  -1   0   3    11649.19    12760.35    134.74 o 
   1   0   3     9028.64     9786.53    107.97 o 
   3   0   3    12735.60    13500.23    159.09 o 
   5   0   3     1029.29     1041.11     48.74 o 
   7   0   3     5988.16     6183.79    168.78 o 
   9   0   3       17.00      -43.57     43.57 o 
  11   0   3      988.66      959.32    122.22 o 
 -10   1   3      573.90      609.65     57.30 o 
  -9   1   3     1359.08     1494.84     67.80 o 
  -8   1   3       72.52       -5.00     23.16 o 
  -7   1   3    14172.16    14428.95    175.29 o 
  -6   1   3      483.05      469.44     26.35 o 
  -5   1   3    18912.80    18191.76    168.76 o 
  -4   1   3     6962.65     7341.24     90.99 o 
  -3   1   3      103.80       75.56      8.20 o 
  -2   1   3     4462.70     4801.79     50.51 o 
  -1   1   3    34099.18    37605.43    242.94 o 
   0   1   3    32242.14    35799.34    197.18 o 
   1   1   3    28890.97    31704.11    218.26 o 
   2   1   3     2973.62     2947.50     40.25 o 
   3   1   3    96867.96   105438.67    819.26 o 
   4   1   3      856.88      969.29     31.32 o 
   5   1   3    54245.42    56434.08    398.16 o 
   6   1   3      889.40      778.99     35.43 o 
   7   1   3    19798.96    20198.57    200.34 o 
   8   1   3      374.44      388.40     32.03 o 
   9   1   3     1994.69     2160.43     84.64 o 
  10   1   3        9.82       67.31     32.26 o 
  11   1   3      143.83       20.48     51.93 o 
 -11   2   3       18.89      -87.50     87.50 o 
 -10   2   3     1704.29     1797.05     99.12 o 
  -9   2   3       33.62       22.25     22.85 o 
  -8   2   3     3015.29     3156.91     91.80 o 
  -7   2   3     5883.06     5887.06    110.47 o 
  -6   2   3      326.56      344.62     25.40 o 
  -5   2   3     9164.17     9074.38    118.53 o 
  -4   2   3        3.51       -9.51      9.51 o 
  -3   2   3     4925.66     4633.48     58.33 o 
  -2   2   3      101.61      121.76      6.77 o 
  -1   2   3    11227.04    12535.46     86.90 o 
   0   2   3    49799.82    55520.64    296.76 o 
   1   2   3     2851.56     2837.28     34.26 o 
   2   2   3    45461.96    49193.95    299.56 o 
   3   2   3    10960.08    11514.14    117.35 o 
   4   2   3    16983.37    18568.98    153.36 o 
   5   2   3      107.37      106.23     17.12 o 
   6   2   3     2094.62     2061.61     52.07 o 
   7   2   3      657.27      636.68     32.49 o 
   8   2   3      143.63      131.33     25.46 o 
   9   2   3      606.38      612.40     46.60 o 
  10   2   3     4275.77     4504.08    159.72 o 
  11   2   3        0.41      -40.15     40.15 o 
 -11   3   3       18.41      -56.68     56.68 o 
 -10   3   3      295.09      246.28     37.12 o 
  -9   3   3      650.81      649.97     41.95 o 
  -8   3   3        0.83      -16.86     16.86 o 
  -7   3   3    20066.80    20848.66    236.98 o 
  -6   3   3     6220.69     6216.39    108.48 o 
  -5   3   3       15.83        9.62     11.76 o 
  -4   3   3    48977.18    51798.32    336.69 o 
  -3   3   3        1.27       -3.66      6.81 o 
  -2   3   3     4303.27     4055.54     44.05 o 
  -1   3   3    12984.91    14301.00    100.98 o 
   0   3   3       18.84       26.53      3.38 o 
   1   3   3     3284.64     3313.90     37.26 o 
   2   3   3     9325.97     9616.85     82.45 o 
   3   3   3    81890.61    89983.73    565.14 o 
   4   3   3      946.90      918.00     28.57 o 
   5   3   3     7696.41     6819.54     92.54 o 
   6   3   3        9.35       16.63     13.83 o 
   7   3   3    10328.89    10378.74    133.56 o 
   8   3   3      109.97       69.15     23.34 o 
   9   3   3       54.43       74.46     28.31 o 
  10   3   3      721.05      795.13     58.29 o 
  11   3   3      641.09      631.25     52.27 o 
 -11   4   3      472.83      450.59     69.79 o 
 -10   4   3     1006.56     1010.58     69.73 o 
  -9   4   3      137.71      105.31     25.58 o 
  -8   4   3     1356.07     1369.27     52.11 o 
  -7   4   3     1229.68     1192.02     44.08 o 
  -6   4   3      441.89      483.75     25.45 o 
  -5   4   3       18.93       29.07     12.45 o 
  -4   4   3     7841.50     8020.71     89.33 o 
  -3   4   3     1213.65     1188.22     26.45 o 
  -2   4   3     1653.05     1408.94     23.86 o 
  -1   4   3       26.03       32.57      4.86 o 
   0   4   3    26235.36    28823.04    173.33 o 
   1   4   3      598.75      562.33     13.47 o 
   2   4   3    13573.97    15695.70    123.23 o 
   3   4   3     2018.25     2091.08     37.13 o 
   4   4   3      536.45      467.75     21.69 o 
   5   4   3     2100.21     2055.17     48.04 o 
   6   4   3     3745.16     4020.96     75.41 o 
   7   4   3      411.57      379.70     30.46 o 
   8   4   3       30.79      -20.08     20.08 o 
   9   4   3     1398.51     1535.88     71.17 o 
  10   4   3     1220.11     1205.77     79.97 o 
  11   4   3     1062.17     1062.84    141.90 o 
 -11   5   3     1121.56     1358.76    155.34 o 
 -10   5   3     2210.63     2316.98    105.63 o 
  -9   5   3      605.28      602.87     44.73 o 
  -8   5   3      226.01      232.26     23.85 o 
  -7   5   3     1480.16     1401.04     47.69 o 
  -6   5   3     1217.05     1279.33     41.16 o 
  -5   5   3       10.79        8.75     10.77 o 
  -4   5   3    25153.77    25844.94    197.59 o 
  -3   5   3       46.24       54.09      6.69 o 
  -2   5   3     3054.03     3275.26     41.20 o 
  -1   5   3     1044.23     1128.68     20.59 o 
   0   5   3    74911.30    83226.55    440.47 o 
   1   5   3      389.61      335.84      9.82 o 
   2   5   3      836.75     1080.04     22.83 o 
   3   5   3     3355.58     3300.33     48.52 o 
   4   5   3     7504.17     7232.70     88.14 o 
   5   5   3     3660.57     3359.64     67.35 o 
   6   5   3     2704.32     2700.77     66.11 o 
   7   5   3       16.44        3.74     17.96 o 
   8   5   3     3718.83     3803.01     98.00 o 
   9   5   3       52.24       64.48     27.72 o 
  10   5   3       34.03      -32.78     32.78 o 
  11   5   3      319.86      365.07     54.32 o 
 -11   6   3      391.52      424.81     94.50 o 
 -10   6   3      277.92      314.24     47.65 o 
  -9   6   3       11.87       -5.78     23.67 o 
  -8   6   3       67.07        0.33     18.33 o 
  -7   6   3     2910.87     2774.45     64.90 o 
  -6   6   3     1178.10     1213.86     38.89 o 
  -5   6   3     5136.00     5310.79     85.90 o 
  -4   6   3    13405.71    13176.14    120.97 o 
  -3   6   3      214.96      213.60     11.05 o 
  -2   6   3    63801.59    65429.87    422.95 o 
  -1   6   3     7465.48     8072.48     67.46 o 
   0   6   3   142589.48   153400.84    789.34 o 
   1   6   3      309.28      320.17     10.14 o 
   2   6   3    20986.03    20840.56    152.86 o 
   3   6   3     9063.95     9213.32     87.67 o 
   4   6   3     2012.49     2291.92     43.37 o 
   5   6   3       82.94       90.61     13.54 o 
   6   6   3      650.61      631.98     29.70 o 
   7   6   3     5669.26     5670.52    104.77 o 
   8   6   3     3111.63     3238.38     96.90 o 
   9   6   3      496.69      520.77     44.09 o 
  10   6   3     5017.35     5132.04    149.48 o 
 -11   7   3      529.24      706.76    100.65 o 
 -10   7   3     6354.67     6748.49    196.09 o 
  -9   7   3        7.14      -18.76     24.22 o 
  -8   7   3     3039.35     3134.33     89.33 o 
  -7   7   3     1936.19     1982.66     57.07 o 
  -6   7   3      347.19      328.18     21.60 o 
  -5   7   3     6325.66     6577.24     86.92 o 
  -4   7   3     1147.33     1086.62     29.19 o 
  -3   7   3     1097.90     1110.56     24.92 o 
  -2   7   3     3336.22     3860.64     54.37 o 
  -1   7   3     5752.65     5586.11     55.97 o 
   0   7   3     1351.67     1848.65     28.50 o 
   1   7   3      499.40      435.91     13.11 o 
   2   7   3     1902.10     1670.57     29.87 o 
   3   7   3    14956.04    15148.47    136.74 o 
   4   7   3        1.29       -3.05      9.34 o 
   5   7   3      540.40      471.18     22.02 o 
   6   7   3     4101.81     4220.82     80.49 o 
   7   7   3     4444.83     4495.47    100.47 o 
   8   7   3     2854.61     3005.24     93.14 o 
   9   7   3      158.23      133.82     30.62 o 
  10   7   3     4447.76     4858.08    155.49 o 
 -11   8   3     1901.85     1960.94    152.68 o 
 -10   8   3      708.23      708.84     50.04 o 
  -9   8   3     1864.48     1825.64     76.72 o 
  -8   8   3      902.70      962.21     55.02 o 
  -7   8   3     2424.71     2453.01     66.44 o 
  -6   8   3      576.84      580.48     32.69 o 
  -5   8   3     5923.55     5691.60     79.48 o 
  -4   8   3     9239.48     9217.22     95.47 o 
  -3   8   3       94.30       93.05      9.57 o 
  -2   8   3    31622.40    31956.71    294.15 o 
  -1   8   3      213.10      230.56      9.70 o 
   0   8   3    58634.99    59831.49    345.82 o 
   1   8   3     3163.18     2948.17     38.58 o 
   2   8   3    51633.43    55480.09    335.37 o 
   3   8   3      768.64      730.22     22.66 o 
   4   8   3    17088.65    17594.73    160.73 o 
   5   8   3      185.78      213.89     15.94 o 
   6   8   3    12017.85    12138.00    147.03 o 
   7   8   3     4999.09     4902.51    105.53 o 
   8   8   3     8751.50     8827.54    167.77 o 
   9   8   3     1112.79     1254.85     66.06 o 
  10   8   3    11144.57    11504.64    270.82 o 
 -11   9   3      648.80      792.41     79.31 o 
 -10   9   3     1116.80     1186.36     67.07 o 
  -9   9   3     2820.98     3065.12    112.33 o 
  -8   9   3     2659.82     2607.83     90.52 o 
  -7   9   3     2408.12     2375.65     68.91 o 
  -6   9   3      481.18      508.24     26.37 o 
  -5   9   3     4102.72     3953.14     68.62 o 
  -4   9   3      462.69      454.39     21.78 o 
  -3   9   3      396.14      209.79     12.58 o 
  -2   9   3     2829.55     2898.14     46.00 o 
  -1   9   3     4884.98     4653.86     54.12 o 
   0   9   3     4617.51     5429.68     57.48 o 
   1   9   3    22361.20    23972.67    159.40 o 
   2   9   3     5140.94     5104.14     64.56 o 
   3   9   3     5861.87     5740.64     69.34 o 
   4   9   3     3067.49     3059.64     48.59 o 
   5   9   3      919.67      860.88     30.81 o 
   6   9   3      817.79      813.12     39.79 o 
   7   9   3      209.08      167.81     30.23 o 
   8   9   3      913.32     1007.68     54.22 o 
   9   9   3     1067.76     1098.72     67.15 o 
  10   9   3      766.71      875.19     60.75 o 
 -10  10   3     1223.65     1298.61     74.85 o 
  -9  10   3     6880.72     7077.63    176.84 o 
  -8  10   3     4449.20     4288.90    128.07 o 
  -7  10   3     2320.33     2094.03     77.32 o 
  -6  10   3     2044.79     1915.38     53.53 o 
  -5  10   3      310.84      298.97     19.67 o 
  -4  10   3     4698.92     4703.03     68.16 o 
  -3  10   3    19514.16    20961.27    164.12 o 
  -2  10   3     1064.59     1274.00     27.24 o 
  -1  10   3     5129.39     5169.39     58.18 o 
   0  10   3    10098.23    10967.18     92.99 o 
   1  10   3     4687.07     4221.30     57.97 o 
   2  10   3       27.76       29.45      7.98 o 
   3  10   3      473.55      553.54     22.06 o 
   4  10   3     7161.00     7277.55     88.09 o 
   5  10   3      117.55      116.56     20.00 o 
   6  10   3     1318.79     1214.72     51.05 o 
   7  10   3    21408.80    21527.92    283.04 o 
   8  10   3      399.24      428.83     39.07 o 
   9  10   3     3548.98     3563.38    121.96 o 
  10  10   3      914.88      997.36     69.68 o 
 -10  11   3     2125.35     2180.40     98.93 o 
  -9  11   3     2140.53     2298.38     96.07 o 
  -8  11   3      727.17      864.68     50.42 o 
  -7  11   3    16606.14    16606.51    240.29 o 
  -6  11   3     3455.63     3303.03     79.74 o 
  -5  11   3     9983.78     9949.79    122.39 o 
  -4  11   3     4638.51     4537.97     66.89 o 
  -3  11   3      176.10       90.99     10.60 o 
  -2  11   3      744.47      618.29     20.72 o 
  -1  11   3    13268.21    13417.47    108.65 o 
   0  11   3     2356.66     2394.55     40.05 o 
   1  11   3     2272.16     2476.47     39.33 o 
   2  11   3     4022.57     4419.46     56.97 o 
   3  11   3      885.12      911.67     28.63 o 
   4  11   3     2420.33     2186.46     48.62 o 
   5  11   3     5059.60     4898.56     81.76 o 
   6  11   3     3158.60     3032.76     81.85 o 
   7  11   3       84.51      117.47     26.84 o 
   8  11   3      693.40      774.97     47.82 o 
   9  11   3      455.06      436.89     42.59 o 
  10  11   3     3304.56     3533.39    156.08 o 
 -10  12   3     1465.77     1554.73     81.22 o 
  -9  12   3      381.24      309.09     38.22 o 
  -8  12   3     5652.90     5770.67    135.09 o 
  -7  12   3     2188.12     2230.31     82.24 o 
  -6  12   3     1494.32     1573.26     54.84 o 
  -5  12   3     1222.26     1193.81     46.24 o 
  -4  12   3      181.67      208.68     15.06 o 
  -3  12   3    10769.16    11504.34    114.17 o 
  -2  12   3      217.47      237.95     13.35 o 
  -1  12   3     1126.52     1200.40     27.27 o 
   0  12   3    16203.99    15993.48    131.33 o 
   1  12   3      385.57      332.14     14.72 o 
   2  12   3     2132.72     2144.05     40.28 o 
   3  12   3     4527.02     4260.76     72.42 o 
   4  12   3     4326.48     4015.75     71.91 o 
   5  12   3      434.79      399.29     29.31 o 
   6  12   3      496.31      512.12     35.31 o 
   7  12   3       25.31       -1.69     20.48 o 
   8  12   3      668.43      739.86     50.53 o 
   9  12   3      237.84      166.59     33.86 o 
  10  12   3      335.28      288.34     42.40 o 
 -10  13   3     2935.59     2901.78    117.40 o 
  -9  13   3      320.88      434.34     57.89 o 
  -8  13   3     1973.09     2133.70     86.18 o 
  -7  13   3    11218.09    10976.21    183.66 o 
  -6  13   3      281.78      249.17     25.89 o 
  -5  13   3      407.47      443.57     27.83 o 
  -4  13   3     1297.88     1317.99     44.19 o 
  -3  13   3    16706.69    16498.46    150.31 o 
  -2  13   3      309.28      307.22     15.42 o 
  -1  13   3     8440.66     8807.11     91.19 o 
   0  13   3     4140.00     3930.73     59.34 o 
   1  13   3    17121.77    16871.32    134.29 o 
   2  13   3    11479.20    12083.60    117.43 o 
   3  13   3    62063.63    63330.40    452.03 o 
   4  13   3      280.67      322.97     20.09 o 
   5  13   3    27543.36    28588.27    284.13 o 
   6  13   3     2584.28     2525.28     75.98 o 
   7  13   3    12078.89    12186.63    214.15 o 
   8  13   3     7224.57     7174.63    177.18 o 
   9  13   3     2489.16     2408.09    105.48 o 
  10  13   3      605.16      599.34     49.07 o 
 -10  14   3      395.02      336.21     45.10 o 
  -9  14   3     1333.95     1335.49     77.12 o 
  -8  14   3      271.58      269.24     32.38 o 
  -7  14   3     5300.17     5242.21    147.82 o 
  -6  14   3     3377.48     3276.95     91.90 o 
  -5  14   3    23508.71    23883.81    335.52 o 
  -4  14   3        1.31       -8.85     13.61 o 
  -3  14   3     5369.28     4997.33     74.69 o 
  -2  14   3     5727.61     5296.61     70.08 o 
  -1  14   3     9405.23    10146.99     98.39 o 
   0  14   3      430.46      470.50     21.10 o 
   1  14   3     2073.49     2080.59     39.63 o 
   2  14   3      474.87      475.18     20.04 o 
   3  14   3     2528.62     2553.27     54.76 o 
   4  14   3      543.91      532.95     30.10 o 
   5  14   3       14.45       33.22     18.82 o 
   6  14   3     8947.55     8841.96    170.19 o 
   7  14   3     1664.00     1584.10     76.89 o 
   8  14   3      170.77      164.96     30.52 o 
   9  14   3        1.30       72.23     40.27 o 
  10  14   3      221.26      219.86     46.37 o 
 -10  15   3       39.71      -38.93     38.93 o 
  -9  15   3      103.58       54.98     29.56 o 
  -8  15   3     2096.65     2122.10     87.19 o 
  -7  15   3     1250.35     1131.41     56.35 o 
  -6  15   3     6710.32     6355.70    131.68 o 
  -5  15   3     6332.61     6264.90    106.98 o 
  -4  15   3     6148.31     6167.63    100.59 o 
  -3  15   3    12756.84    12016.02    140.52 o 
  -2  15   3     7022.38     6695.66     88.52 o 
  -1  15   3    41985.38    44777.45    287.83 o 
   0  15   3     7329.51     7087.63     88.56 o 
   1  15   3    25258.98    25223.04    195.01 o 
   2  15   3     6329.45     6423.79     87.59 o 
   3  15   3    26349.45    26739.34    237.28 o 
   4  15   3     2015.97     1963.94     56.09 o 
   5  15   3    10292.88    10145.74    159.62 o 
   6  15   3       27.83       13.45     20.31 o 
   7  15   3    11908.87    11973.88    229.12 o 
   8  15   3     2267.45     2275.80     90.50 o 
   9  15   3     3549.60     3326.86    132.09 o 
  10  15   3      463.16      507.54     48.37 o 
 -10  16   3      617.44      724.17     53.78 o 
  -9  16   3      238.71      203.83     29.86 o 
  -8  16   3     1148.49     1219.82     65.75 o 
  -7  16   3      251.51      289.86     30.61 o 
  -6  16   3      920.05      802.63     46.15 o 
  -5  16   3      161.31      154.46     21.50 o 
  -4  16   3       61.36       49.80     16.14 o 
  -3  16   3      494.70      370.15     23.63 o 
  -2  16   3     6008.79     5743.31     93.72 o 
  -1  16   3     3231.25     3458.51     55.18 o 
   0  16   3     2346.75     2447.39     51.64 o 
   1  16   3       57.16       38.70     11.13 o 
   2  16   3     6417.60     6175.28     87.89 o 
   3  16   3     1248.53     1263.04     43.41 o 
   4  16   3    23281.43    23501.29    229.49 o 
   5  16   3       30.74       25.46     17.64 o 
   6  16   3    11121.37    10978.95    187.62 o 
   7  16   3       32.33       -1.27     25.26 o 
   8  16   3      656.05      652.62     50.35 o 
   9  16   3       63.37       81.42     32.88 o 
 -10  17   3       35.10      -44.80     44.80 o 
  -9  17   3      843.39      871.42     72.18 o 
  -8  17   3      421.94      459.92     40.26 o 
  -7  17   3      653.64      669.28     46.99 o 
  -6  17   3     5695.99     5238.74    120.95 o 
  -5  17   3     5074.79     4941.55    111.42 o 
  -4  17   3    11608.70    11621.54    148.87 o 
  -3  17   3      840.64      820.46     35.39 o 
  -2  17   3     1945.82     1975.58     43.89 o 
  -1  17   3     2106.34     2055.69     43.10 o 
   0  17   3     1803.21     1791.00     44.14 o 
   1  17   3     4119.22     4344.32     68.56 o 
   2  17   3     1617.45     1540.64     39.57 o 
   3  17   3      214.95      179.89     19.96 o 
   4  17   3     3324.97     3142.50     79.05 o 
   5  17   3      285.89      298.38     26.59 o 
   6  17   3      523.79      527.89     37.77 o 
   7  17   3      261.51      242.64     36.09 o 
   8  17   3      262.45      266.00     30.34 o 
   9  17   3      691.54      668.38     59.76 o 
  -9  18   3      150.46      234.50     32.30 o 
  -8  18   3      407.30      352.78     36.47 o 
  -7  18   3      873.84      833.63     53.52 o 
  -6  18   3     1116.22      996.20     52.42 o 
  -5  18   3    10364.67    10210.13    168.33 o 
  -4  18   3     1382.54     1162.35     44.78 o 
  -3  18   3     4088.17     3848.70     78.02 o 
  -2  18   3      502.62      431.99     23.33 o 
  -1  18   3        0.23       -0.62     10.26 o 
   0  18   3     8789.22     8925.12    109.31 o 
   1  18   3     9168.59     8884.09    105.93 o 
   2  18   3     1773.49     1799.83     47.71 o 
   3  18   3     4808.79     4549.98     86.12 o 
   4  18   3     1035.93     1001.59     44.83 o 
   5  18   3       80.84       33.41     18.77 o 
   6  18   3      132.16      154.60     22.70 o 
   7  18   3        4.91      -11.17     20.75 o 
   8  18   3        3.49        5.68     29.94 o 
   9  18   3        0.69       46.72     30.04 o 
  -9  19   3      475.50      503.45     52.82 o 
  -8  19   3     2795.14     2596.05    105.22 o 
  -7  19   3      487.97      487.67     41.27 o 
  -6  19   3      115.11       94.46     23.01 o 
  -5  19   3      759.97      735.95     43.55 o 
  -4  19   3     2707.91     2615.23     71.86 o 
  -3  19   3     7331.13     6872.14    109.83 o 
  -2  19   3       22.47       19.33     13.71 o 
  -1  19   3      927.35      808.07     28.41 o 
   0  19   3      582.68      652.60     28.12 o 
   1  19   3      475.83      549.29     25.64 o 
   2  19   3     1614.20     1543.10     48.13 o 
   3  19   3     1977.81     1952.58     56.60 o 
   4  19   3        0.93      -16.04     16.04 o 
   5  19   3     2492.79     2296.77     75.81 o 
   6  19   3     2511.17     2338.71     81.05 o 
   7  19   3      250.37      231.52     29.30 o 
   8  19   3      535.78      598.47     47.56 o 
   9  19   3     1410.02     1527.97     85.28 o 
  -9  20   3       34.77      -13.58     32.62 o 
  -8  20   3     2684.22     2484.89    102.56 o 
  -7  20   3     1092.88      978.11     57.99 o 
  -6  20   3     1624.49     1509.48     85.27 o 
  -5  20   3     1153.10     1163.11     54.23 o 
  -4  20   3     9596.13     9043.06    146.37 o 
  -3  20   3     2449.93     2325.28     62.64 o 
  -2  20   3     6358.55     6117.54    101.68 o 
  -1  20   3     1278.59     1357.13     39.96 o 
   0  20   3    10066.28    10922.31    131.96 o 
   1  20   3     2695.21     2478.03     54.96 o 
   2  20   3     7236.83     7071.47    110.55 o 
   3  20   3      443.02      459.52     28.44 o 
   4  20   3     7539.95     7512.37    131.96 o 
   5  20   3      280.33      263.97     28.02 o 
   6  20   3      612.93      580.82     39.15 o 
   7  20   3      135.60      124.20     28.56 o 
   8  20   3      699.63      788.77     61.37 o 
   9  20   3      419.38      455.99     44.32 o 
  -9  21   3       64.76      100.30     29.84 o 
  -8  21   3     1016.38     1030.40     62.69 o 
  -7  21   3     1224.60     1242.60     65.38 o 
  -6  21   3     1073.43      952.72     55.92 o 
  -5  21   3        0.28       -7.76     19.19 o 
  -4  21   3     2394.70     2439.40     72.19 o 
  -3  21   3     2321.17     2205.26     61.98 o 
  -2  21   3      764.71      779.33     35.92 o 
  -1  21   3    12832.04    12876.06    146.93 o 
   0  21   3      871.39      922.35     34.25 o 
   1  21   3     1741.83     1712.84     46.59 o 
   2  21   3       44.85       67.04     16.78 o 
   3  21   3      255.56      275.38     25.41 o 
   4  21   3      192.99      179.40     24.50 o 
   5  21   3     5426.56     5123.09    120.14 o 
   6  21   3        0.14        3.57     20.32 o 
   7  21   3      460.86      481.23     43.48 o 
   8  21   3     1243.18     1262.65     81.73 o 
  -8  22   3     2375.81     2439.71    106.60 o 
  -7  22   3       23.07      -15.03     23.57 o 
  -6  22   3     4266.40     4177.53    122.84 o 
  -5  22   3       29.44       14.36     19.21 o 
  -4  22   3     7537.61     7266.05    140.77 o 
  -3  22   3       12.22       16.27     17.53 o 
  -2  22   3     6173.92     6073.39    105.82 o 
  -1  22   3      130.73      164.03     21.85 o 
   0  22   3     5755.41     5445.98     90.72 o 
   1  22   3     2844.25     2933.30     65.78 o 
   2  22   3    10064.78    10073.19    141.12 o 
   3  22   3     3379.64     3266.24     82.99 o 
   4  22   3     2950.00     2898.87     86.32 o 
   5  22   3      646.05      640.01     41.12 o 
   6  22   3     5113.16     4929.07    123.92 o 
   7  22   3     1201.00     1054.09     66.65 o 
   8  22   3      965.17      983.14     62.37 o 
  -8  23   3       93.66       15.80     28.34 o 
  -7  23   3      209.79      217.39     31.89 o 
  -6  23   3      580.98      533.21     41.83 o 
  -5  23   3     1369.35     1274.43     58.61 o 
  -4  23   3     2668.70     2661.18     83.60 o 
  -3  23   3      153.44      182.85     22.45 o 
  -2  23   3      653.87      587.79     32.91 o 
  -1  23   3    11663.87    11433.14    157.20 o 
   0  23   3      617.46      669.82     32.12 o 
   1  23   3       40.23       18.43     16.02 o 
   2  23   3      979.39     1001.19     43.14 o 
   3  23   3     1123.17     1068.31     50.47 o 
   4  23   3      520.94      518.80     36.83 o 
   5  23   3      233.81      237.64     28.17 o 
   6  23   3        1.51       24.61     25.23 o 
   7  23   3       36.97       26.45     26.23 o 
   8  23   3     1150.71     1110.68     66.43 o 
  -8  24   3     1005.15     1091.59     68.01 o 
  -7  24   3      795.53      724.03     52.75 o 
  -6  24   3     5688.60     5534.71    145.61 o 
  -5  24   3      109.10       93.49     26.52 o 
  -4  24   3      260.08      256.37     27.82 o 
  -3  24   3        1.12        8.33     19.12 o 
  -2  24   3      183.77      135.42     20.74 o 
  -1  24   3      200.75      274.32     24.81 o 
   0  24   3       43.79       43.88     15.66 o 
   1  24   3     1137.84     1135.85     46.16 o 
   2  24   3     1728.37     1740.70     56.19 o 
   3  24   3      832.62      748.99     42.30 o 
   4  24   3     6617.40     6423.38    142.13 o 
   5  24   3      692.62      748.07     44.16 o 
   6  24   3     4896.20     4713.93    128.78 o 
   7  24   3     1214.20     1266.09     73.97 o 
   8  24   3      520.72      588.74     47.94 o 
  -8  25   3     1042.04     1088.17     62.51 o 
  -7  25   3      913.37      929.09     54.79 o 
  -6  25   3       71.07       53.98     25.47 o 
  -5  25   3     1853.08     1804.07     82.71 o 
  -4  25   3       26.19       23.48     20.67 o 
  -3  25   3      525.74      510.61     35.55 o 
  -2  25   3      149.49      123.49     19.13 o 
  -1  25   3      305.67      278.66     24.96 o 
   0  25   3     3190.60     3184.76     83.25 o 
   1  25   3       67.72       61.76     17.27 o 
   2  25   3        4.35       11.75     15.69 o 
   3  25   3      137.50      145.92     23.94 o 
   4  25   3      642.52      587.92     40.00 o 
   5  25   3      115.56      100.88     22.90 o 
   6  25   3        9.80       -0.05     24.93 o 
   7  25   3      253.44      181.73     41.21 o 
  -7  26   3       11.79       56.28     25.32 o 
  -6  26   3     2402.59     2444.99     94.58 o 
  -5  26   3        7.32       38.83     31.05 o 
  -4  26   3       61.37       -0.29     20.16 o 
  -3  26   3      204.69      161.87     25.84 o 
  -2  26   3     2543.23     2501.12     74.27 o 
  -1  26   3      377.38      470.22     30.82 o 
   0  26   3     2145.82     2070.68     72.27 o 
   1  26   3     1199.63     1216.34     51.18 o 
   2  26   3      121.74       71.41     21.82 o 
   3  26   3     2886.41     2975.40     89.92 o 
   4  26   3     4109.58     3932.66    112.21 o 
   5  26   3      365.64      456.46     36.22 o 
   6  26   3      275.58      274.17     39.39 o 
   7  26   3        0.09      -27.73     27.73 o 
  -7  27   3     1060.02     1054.01     62.63 o 
  -6  27   3       53.67       30.31     25.29 o 
  -5  27   3     2762.37     2743.53    104.91 o 
  -4  27   3      369.23      353.74     41.03 o 
  -3  27   3     2248.81     2207.87    102.30 o 
  -2  27   3      188.14      201.23     25.68 o 
  -1  27   3     8705.02     8560.20    150.91 o 
   0  27   3      436.68      439.15     34.95 o 
   1  27   3     1200.64     1140.55     55.84 o 
   2  27   3      575.66      577.15     40.51 o 
   3  27   3     2941.85     2902.49     94.02 o 
   4  27   3       16.97      -20.93     20.93 o 
   5  27   3      471.34      470.92     47.64 o 
   6  27   3     2227.57     2251.68     99.39 o 
   7  27   3      315.51      337.74     68.24 o 
  -6  28   3       68.91       39.82     28.29 o 
  -5  28   3      100.76       86.50     24.88 o 
  -4  28   3     2496.08     2359.42     88.83 o 
  -3  28   3       74.53       80.39     23.16 o 
  -2  28   3      114.24      116.28     23.65 o 
  -1  28   3     1468.35     1782.83     65.26 o 
   0  28   3      305.03      323.07     31.02 o 
   1  28   3      860.49      938.49     53.17 o 
   2  28   3       81.15       81.76     23.37 o 
   3  28   3       97.45       90.81     23.28 o 
   4  28   3       48.49       29.44     22.24 o 
   5  28   3      191.62      198.01     33.71 o 
   6  28   3      365.72      455.24     41.75 o 
  -6  29   3      324.49      284.35     42.38 o 
  -5  29   3      197.69      114.90     27.63 o 
  -4  29   3     1975.04     1949.98     81.45 o 
  -3  29   3     8287.18     8475.53    173.29 o 
  -2  29   3      228.07      231.14     29.65 o 
  -1  29   3    13500.11    13948.21    269.31 o 
   0  29   3      197.57      165.70     25.55 o 
   1  29   3     8282.94     8248.44    198.34 o 
   2  29   3      304.08      306.62     31.75 o 
   3  29   3     2978.78     2863.00     95.55 o 
   4  29   3      107.54       42.56     23.13 o 
   5  29   3     2060.57     1894.38     85.21 o 
   6  29   3       21.09       67.62     37.58 o 
  -6  30   3       53.55       93.19     34.73 o 
  -5  30   3       20.66       14.18     23.66 o 
  -4  30   3     1249.94     1287.50     62.74 o 
  -3  30   3       21.46       62.70     26.49 o 
  -2  30   3        0.36       10.21     22.35 o 
  -1  30   3       68.88      248.77     32.73 o 
   0  30   3      252.17      283.28     30.45 o 
   1  30   3     1301.57     1470.60     73.79 o 
   2  30   3     1561.69     1593.86     78.12 o 
   3  30   3       30.35       40.54     22.36 o 
   4  30   3      959.69      947.89     56.21 o 
   5  30   3        1.23       10.42     26.90 o 
  -5  31   3      519.26      556.91     40.88 o 
  -4  31   3      271.71      265.66     31.20 o 
  -3  31   3     1569.24     1636.36     79.04 o 
  -2  31   3      313.65      317.24     33.32 o 
  -1  31   3     3945.45     4284.55    124.58 o 
   0  31   3      417.61      435.40     42.42 o 
   1  31   3     3933.31     4242.43    132.99 o 
   2  31   3       17.26       40.26     25.91 o 
   3  31   3      538.08      609.71     42.48 o 
   4  31   3        8.51       -3.44     23.27 o 
   5  31   3       15.61       -9.32     26.80 o 
  -4  32   3      115.90      120.39     27.06 o 
  -3  32   3     1232.52     1229.69     66.74 o 
  -2  32   3      350.10      416.03     38.94 o 
  -1  32   3       64.26      131.76     28.56 o 
   0  32   3      366.03      425.81     37.50 o 
   1  32   3     2111.95     2379.49    109.74 o 
   2  32   3      445.58      456.47     40.46 o 
   3  32   3     1577.52     1586.53     77.94 o 
   4  32   3      667.58      662.24     54.37 o 
  -4  33   3      125.87       94.04     44.47 o 
  -3  33   3      334.96      390.70     43.18 o 
  -2  33   3       15.50      -34.83     34.83 o 
  -1  33   3      381.19      321.87     37.15 o 
   0  33   3       36.61       33.31     26.95 o 
   1  33   3       59.52       95.27     28.03 o 
   2  33   3        1.67        6.75     25.58 o 
   3  33   3      178.87      199.31     38.42 o 
  -3  34   3      781.59      830.40     58.24 o 
  -2  34   3       94.75      131.36     36.58 o 
  -1  34   3      127.94      120.09     28.43 o 
   0  34   3      586.97      654.50     47.84 o 
   1  34   3      216.36      285.01     53.12 o 
   2  34   3     1640.81     1752.99    104.60 o 
  -1  35   3      398.07      578.54     55.41 o 
   0  35   3      357.28      388.48     53.76 o 
   1  35   3        0.66       55.95     29.52 o 
 -10   0   4       10.92      -51.28     51.28 o 
  -8   0   4     3047.31     3118.99    123.52 o 
  -6   0   4     2443.07     2456.13     85.17 o 
  -4   0   4     1531.92     1295.11     50.85 o 
  -2   0   4      686.80      583.92     21.08 o 
   0   0   4     9140.94     9760.86     98.68 o 
   2   0   4   162594.02   178474.28   2083.94 o 
   4   0   4    50712.26    54808.73    568.07 o 
   6   0   4    43365.17    45489.47    543.21 o 
   8   0   4      207.83      148.63     39.53 o 
  10   0   4      935.81     1040.50    110.99 o 
 -11   1   4      702.72      763.64    153.79 o 
 -10   1   4      553.22      578.33     45.87 o 
  -9   1   4      104.99       49.92     23.98 o 
  -8   1   4      132.25      121.08     23.69 o 
  -7   1   4      527.28      508.78     34.17 o 
  -6   1   4    13760.55    13904.47    172.45 o 
  -5   1   4     2039.69     2083.36     55.22 o 
  -4   1   4   108580.24   116673.41    696.38 o 
  -3   1   4      347.94      323.27     13.60 o 
  -2   1   4    14970.29    14426.50    109.69 o 
  -1   1   4      192.46      206.27      8.18 o 
   0   1   4    55970.88    62460.43    334.19 o 
   1   1   4      307.16      240.85     10.07 o 
   2   1   4     9000.17     9317.57     92.36 o 
   3   1   4    27324.44    28795.17    199.75 o 
   4   1   4    12966.61    13592.76    127.91 o 
   5   1   4     7356.21     7565.73     96.73 o 
   6   1   4    37042.35    39671.56    296.75 o 
   7   1   4     3868.31     3852.81     84.38 o 
   8   1   4     8647.51     8654.27    170.36 o 
   9   1   4      132.61       89.00     32.80 o 
  10   1   4     2968.52     3029.97    127.32 o 
  11   1   4      368.12      477.01     75.39 o 
 -11   2   4     2872.37     3032.51    536.93 o 
 -10   2   4       37.04       -7.54     29.92 o 
  -9   2   4     1134.54     1222.72     54.61 o 
  -8   2   4     1182.73     1130.47     49.63 o 
  -7   2   4     1073.37     1119.67     44.97 o 
  -6   2   4       50.73        3.94     14.22 o 
  -5   2   4      703.71      778.50     30.69 o 
  -4   2   4     2271.30     2268.91     46.60 o 
  -3   2   4     2182.17     2287.41     38.70 o 
  -2   2   4     3054.55     3041.58     37.46 o 
  -1   2   4    33044.04    36240.70    208.27 o 
   0   2   4    14179.94    15906.52    110.00 o 
   1   2   4        0.08       10.01      4.24 o 
   2   2   4    11603.07    11878.24    104.34 o 
   3   2   4     8663.97     8857.74     96.00 o 
   4   2   4    21899.26    22357.95    174.38 o 
   5   2   4     2697.08     2577.80     53.01 o 
   6   2   4     9346.00     9617.82    119.58 o 
   7   2   4      164.46      131.80     21.78 o 
   8   2   4     2016.04     1974.72     73.35 o 
   9   2   4       61.21       86.38     29.77 o 
  10   2   4       97.41       74.06     33.36 o 
  11   2   4     1766.69     1808.56    105.93 o 
 -11   3   4     1911.57     2235.23    273.11 o 
 -10   3   4      117.27      133.27     33.22 o 
  -9   3   4      984.20     1055.84     56.20 o 
  -8   3   4     4180.63     4134.90     91.79 o 
  -7   3   4      202.07      146.39     21.13 o 
  -6   3   4     6612.59     6783.71    109.66 o 
  -5   3   4     2099.34     2049.61     50.01 o 
  -4   3   4     1589.27     1588.03     37.66 o 
  -3   3   4    16837.26    17496.55    144.54 o 
  -2   3   4     2354.79     2257.61     33.19 o 
  -1   3   4    11305.50    11933.41     87.58 o 
   0   3   4     1225.14     1284.84     20.47 o 
   1   3   4      205.18      204.30      8.30 o 
   2   3   4     3592.74     4001.17     47.05 o 
   3   3   4    29265.31    31702.76    226.44 o 
   4   3   4     4565.18     4391.71     62.93 o 
   5   3   4     4037.98     3866.47     65.46 o 
   6   3   4     2102.66     2114.20     52.44 o 
   7   3   4     4590.77     4676.09     93.32 o 
   8   3   4     2742.10     2812.04     84.59 o 
   9   3   4      109.46       81.55     29.02 o 
  10   3   4     3033.43     3264.22    127.89 o 
  11   3   4       99.28      153.52     49.35 o 
 -11   4   4     4294.41     3982.30    221.64 o 
 -10   4   4     2556.51     2585.46    114.87 o 
  -9   4   4     3640.84     3821.68    111.85 o 
  -8   4   4     1775.18     1808.47     69.18 o 
  -7   4   4      343.76      342.46     25.97 o 
  -6   4   4     4326.95     4333.55     78.78 o 
  -5   4   4     5525.19     5309.71     85.05 o 
  -4   4   4      273.69      364.42     19.50 o 
  -3   4   4     4786.77     4779.57     57.19 o 
  -2   4   4     4307.30     4951.40     53.10 o 
  -1   4   4    14321.52    15045.87    104.85 o 
   0   4   4    12410.27    13671.08     97.34 o 
   1   4   4        7.76       41.54      4.63 o 
   2   4   4      286.75      270.42     13.84 o 
   3   4   4    19012.93    18999.06    142.66 o 
   4   4   4     1422.73     1207.17     31.33 o 
   5   4   4       10.96       -6.59     10.86 o 
   6   4   4     2295.94     2412.45     56.08 o 
   7   4   4     2778.83     2756.18     77.80 o 
   8   4   4       75.34       25.75     21.29 o 
   9   4   4       91.52      115.85     29.76 o 
  10   4   4     1768.59     1782.40     98.65 o 
 -11   5   4       77.12       13.70     45.46 o 
 -10   5   4      320.93      493.02     50.40 o 
  -9   5   4        0.90      -25.23     27.03 o 
  -8   5   4      463.31      434.94     32.20 o 
  -7   5   4       40.97       10.31     17.05 o 
  -6   5   4      191.49      223.03     19.43 o 
  -5   5   4     9628.52     9661.80    112.35 o 
  -4   5   4       28.08       30.32      8.93 o 
  -3   5   4    22583.72    23071.32    177.17 o 
  -2   5   4     9468.55     9764.10    111.78 o 
  -1   5   4    52793.84    56207.84    313.12 o 
   0   5   4     1072.60     1142.83     20.79 o 
   1   5   4     1225.51     1478.92     33.51 o 
   2   5   4     2148.96     1963.22     35.42 o 
   3   5   4    11072.17    11578.06    119.80 o 
   4   5   4      933.65      870.37     28.84 o 
   5   5   4     2642.79     2261.36     52.66 o 
   6   5   4        6.49        2.59     15.58 o 
   7   5   4      543.65      500.81     34.63 o 
   8   5   4     2214.17     2270.13     80.15 o 
   9   5   4     3596.56     3715.20    116.18 o 
  10   5   4      595.78      767.26     66.82 o 
 -11   6   4     4116.73     4448.77    206.47 o 
 -10   6   4     1345.58     1344.20     91.57 o 
  -9   6   4     1935.29     2131.90     88.03 o 
  -8   6   4     1491.68     1378.45     56.11 o 
  -7   6   4     5422.42     5394.52     96.38 o 
  -6   6   4     2048.56     2174.99     54.06 o 
  -5   6   4       46.73       44.83     11.75 o 
  -4   6   4     4762.64     4549.98     62.98 o 
  -3   6   4     4517.35     4589.87     62.31 o 
  -2   6   4     9149.52     9360.00     84.48 o 
  -1   6   4    17753.83    16617.88    114.59 o 
   0   6   4    19152.22    20377.90    133.87 o 
   1   6   4    20826.78    19871.58    132.64 o 
   2   6   4      601.59      579.42     19.40 o 
   3   6   4    87684.34    92214.88    536.29 o 
   4   6   4     2297.27     2050.92     39.98 o 
   5   6   4      316.29      398.18     21.39 o 
   6   6   4      816.87      797.30     33.53 o 
   7   6   4      926.30      877.63     42.56 o 
   8   6   4     3819.78     3971.37    107.90 o 
   9   6   4       29.63       42.34     25.63 o 
  10   6   4       13.03       57.81     32.77 o 
 -11   7   4      656.58      675.87     93.38 o 
 -10   7   4      347.18      360.39     48.82 o 
  -9   7   4     1245.77     1258.64     68.46 o 
  -8   7   4      146.72       94.13     24.38 o 
  -7   7   4    15369.09    15423.54    182.36 o 
  -6   7   4     1013.75     1113.11     37.44 o 
  -5   7   4     5479.90     5289.84     76.46 o 
  -4   7   4       24.24       12.87      9.88 o 
  -3   7   4     3000.41     3034.56     46.38 o 
  -2   7   4      222.88      225.50     11.22 o 
  -1   7   4    36718.21    38665.04    238.73 o 
   0   7   4      930.59     1233.61     23.61 o 
   1   7   4    24073.21    25894.38    166.25 o 
   2   7   4     1501.83     1389.85     26.96 o 
   3   7   4      763.96      953.24     26.33 o 
   4   7   4     1014.24     1004.59     27.63 o 
   5   7   4      361.04      438.47     21.05 o 
   6   7   4       51.87       30.46     17.09 o 
   7   7   4     5745.41     5784.80    117.19 o 
   8   7   4      302.55      336.21     36.08 o 
   9   7   4     7585.30     7797.55    176.94 o 
  10   7   4        5.46      -22.24     29.44 o 
 -11   8   4     4481.83     4326.67    210.49 o 
 -10   8   4     1976.56     2241.68    110.10 o 
  -9   8   4      900.91      995.04     59.90 o 
  -8   8   4     3421.18     3251.06     96.68 o 
  -7   8   4     2117.35     2099.94     65.42 o 
  -6   8   4     1615.17     1532.92     45.59 o 
  -5   8   4     2747.59     2564.67     50.95 o 
  -4   8   4      158.31      126.99     12.45 o 
  -3   8   4    14919.40    15000.38    155.72 o 
  -2   8   4     4375.12     4290.43     52.40 o 
  -1   8   4    45272.57    47820.08    279.08 o 
   0   8   4     3280.68     3373.01     42.76 o 
   1   8   4    49219.77    49622.06    299.93 o 
   2   8   4      839.24      895.31     22.41 o 
   3   8   4    36156.08    39170.07    345.15 o 
   4   8   4     1081.06     1184.04     33.20 o 
   5   8   4     1893.90     1906.08     47.47 o 
   6   8   4     1297.60     1349.22     46.33 o 
   7   8   4     3449.57     3422.07     88.93 o 
   8   8   4        5.41       43.24     24.40 o 
   9   8   4      635.44      672.65     48.63 o 
  10   8   4     2850.29     2862.28    114.96 o 
 -11   9   4        6.64       48.92     49.37 o 
 -10   9   4      108.88      149.38     43.56 o 
  -9   9   4      205.36      251.32     33.39 o 
  -8   9   4      808.33      851.52     50.69 o 
  -7   9   4     2838.95     2713.24     80.50 o 
  -6   9   4      384.00      437.59     26.98 o 
  -5   9   4     1382.96     1324.63     38.33 o 
  -4   9   4    14679.77    15484.95    132.66 o 
  -3   9   4     4446.72     4560.49     64.71 o 
  -2   9   4      682.49      625.32     20.86 o 
  -1   9   4     3184.86     3535.34     44.75 o 
   0   9   4    24539.13    25820.97    170.94 o 
   1   9   4    25853.38    27848.07    181.61 o 
   2   9   4    37088.95    39493.97    265.03 o 
   3   9   4     3902.82     4087.21     58.20 o 
   4   9   4     4443.51     3924.45     65.04 o 
   5   9   4     1909.63     1919.82     47.73 o 
   6   9   4     1476.40     1483.61     53.35 o 
   7   9   4     2625.56     2507.48     82.01 o 
   8   9   4     3463.23     3576.58    114.44 o 
   9   9   4      549.33      505.04     42.78 o 
  10   9   4       26.34       41.89     40.89 o 
 -10  10   4     3370.59     3594.99    129.88 o 
  -9  10   4      680.39      628.46     52.71 o 
  -8  10   4    15829.21    15863.65    261.34 o 
  -7  10   4     3192.62     3125.87     86.75 o 
  -6  10   4    17136.60    17643.27    186.41 o 
  -5  10   4        2.84       15.53     13.07 o 
  -4  10   4    10183.59     9740.44    107.60 o 
  -3  10   4      521.88      660.68     24.17 o 
  -2  10   4     1685.09     1699.39     36.33 o 
  -1  10   4     4032.26     4149.96     53.89 o 
   0  10   4     4556.29     4878.13     61.35 o 
   1  10   4       11.84       -0.79      6.86 o 
   2  10   4      789.24      721.58     21.80 o 
   3  10   4     2130.47     2086.44     40.51 o 
   4  10   4      173.21      160.70     13.89 o 
   5  10   4      875.37      862.29     37.59 o 
   6  10   4     1349.58     1413.46     52.37 o 
   7  10   4      332.83      253.29     31.42 o 
   8  10   4     1825.49     1830.14     79.48 o 
   9  10   4      275.54      286.77     40.61 o 
  10  10   4     4541.01     4605.40    152.56 o 
 -10  11   4      243.01      263.38     35.63 o 
  -9  11   4     3781.38     3876.09    128.43 o 
  -8  11   4      634.82      655.40     45.82 o 
  -7  11   4     9700.68     9915.01    171.51 o 
  -6  11   4    10948.92    11375.44    177.08 o 
  -5  11   4    10930.60    10819.84    129.27 o 
  -4  11   4     8902.40     8706.75    105.52 o 
  -3  11   4    12503.62    12152.11    122.88 o 
  -2  11   4     6505.32     6701.59     80.91 o 
  -1  11   4     2141.37     2166.32     37.62 o 
   0  11   4     2365.41     2471.15     40.37 o 
   1  11   4      944.80     1054.43     24.99 o 
   2  11   4     1856.41     1802.23     36.01 o 
   3  11   4     4487.80     4141.72     73.54 o 
   4  11   4       15.91       46.28     12.11 o 
   5  11   4       45.69       75.78     16.03 o 
   6  11   4     7343.10     7192.98    134.54 o 
   7  11   4     1529.60     1389.44     61.31 o 
   8  11   4     1419.51     1411.41     68.58 o 
   9  11   4      507.26      549.14     45.82 o 
  10  11   4      771.57      787.45     62.98 o 
 -10  12   4      130.70      133.17     33.03 o 
  -9  12   4       56.46       86.41     28.12 o 
  -8  12   4     2114.27     2149.21     93.68 o 
  -7  12   4      185.51      174.32     30.67 o 
  -6  12   4     2325.63     2279.45     71.49 o 
  -5  12   4     2951.28     2890.73     67.61 o 
  -4  12   4        6.68       -5.33     10.95 o 
  -3  12   4      160.36      209.53     15.25 o 
  -2  12   4     8206.89     8273.35     86.81 o 
  -1  12   4     5311.10     5962.08     71.40 o 
   0  12   4    10114.19    10804.24     99.12 o 
   1  12   4    19859.78    20399.00    160.69 o 
   2  12   4     5035.85     4905.05     71.67 o 
   3  12   4     3003.05     3085.63     59.82 o 
   4  12   4     4838.96     4379.34     81.99 o 
   5  12   4     1141.44     1173.26     44.28 o 
   6  12   4     9527.20     9436.36    158.39 o 
   7  12   4      297.71      309.82     32.89 o 
   8  12   4      631.72      598.73     46.00 o 
   9  12   4     1791.74     1818.21     85.44 o 
  10  12   4       75.90       74.52     45.63 o 
 -10  13   4       51.93       70.93     30.62 o 
  -9  13   4     4619.16     4810.69    146.58 o 
  -8  13   4     5328.76     5176.71    153.35 o 
  -7  13   4     6062.53     5892.43    171.25 o 
  -6  13   4     9011.67     9028.45    153.72 o 
  -5  13   4     2823.59     2877.08     69.97 o 
  -4  13   4    18678.06    19090.44    178.76 o 
  -3  13   4     1668.58     1545.67     39.32 o 
  -2  13   4    35173.77    35523.32    254.37 o 
  -1  13   4     4929.50     4914.33     63.82 o 
   0  13   4     9426.58    10188.80     97.69 o 
   1  13   4      368.34      452.06     18.00 o 
   2  13   4     5334.30     5288.22     80.69 o 
   3  13   4     1864.47     1617.22     41.42 o 
   4  13   4    15534.04    15487.97    168.89 o 
   5  13   4     1025.99     1014.19     46.90 o 
   6  13   4    10388.95    10288.76    168.12 o 
   7  13   4     1708.92     1649.34     69.48 o 
   8  13   4     3268.54     3402.15    118.32 o 
   9  13   4     1305.96     1414.84     78.65 o 
  10  13   4     1241.95     1429.82     99.41 o 
 -10  14   4      285.98      315.98     36.80 o 
  -9  14   4       11.74      -26.25     26.25 o 
  -8  14   4     2437.38     2247.60     95.09 o 
  -7  14   4      141.29      125.78     24.73 o 
  -6  14   4     1614.30     1562.35     65.67 o 
  -5  14   4    13609.16    13673.75    171.22 o 
  -4  14   4    11811.64    11501.57    146.31 o 
  -3  14   4     2357.73     2532.48     53.77 o 
  -2  14   4      236.28      323.77     16.22 o 
  -1  14   4      690.98      780.25     25.27 o 
   0  14   4     1075.05     1172.27     30.48 o 
   1  14   4     2761.62     2667.49     46.83 o 
   2  14   4      783.04      750.87     29.38 o 
   3  14   4    11030.35    10634.53    120.68 o 
   4  14   4     9285.95     9404.79    138.73 o 
   5  14   4     2518.20     2412.57     72.92 o 
   6  14   4     4671.01     4429.58    106.72 o 
   7  14   4     2278.95     2336.06     84.43 o 
   8  14   4     5343.28     5404.14    159.82 o 
   9  14   4     1985.30     2090.61     96.12 o 
  10  14   4     2177.30     2138.98    110.52 o 
 -10  15   4      399.45      429.52     61.38 o 
  -9  15   4      205.39      172.97     34.29 o 
  -8  15   4     1553.93     1392.48     75.08 o 
  -7  15   4       35.42       -2.75     23.63 o 
  -6  15   4     1429.60     1298.44     58.34 o 
  -5  15   4     2369.06     2274.45     70.56 o 
  -4  15   4    39215.34    40374.26    340.64 o 
  -3  15   4    10974.15    10247.76    118.95 o 
  -2  15   4    10011.18     9683.19    111.75 o 
  -1  15   4    21326.14    21555.54    172.66 o 
   0  15   4    51093.55    54549.55    339.02 o 
   1  15   4     1404.18     1192.46     31.63 o 
   2  15   4     3398.35     3115.33     61.05 o 
   3  15   4      546.40      461.86     25.05 o 
   4  15   4    13357.45    13075.16    176.19 o 
   5  15   4     9800.44     9742.91    157.24 o 
   6  15   4    12758.19    12751.46    210.88 o 
   7  15   4     1208.77     1167.21     66.00 o 
   8  15   4     2266.76     2359.81     92.81 o 
   9  15   4      167.87      165.93     35.73 o 
  10  15   4      616.72      623.11    145.83 o 
 -10  16   4        3.40       -7.04     33.59 o 
  -9  16   4      146.08      102.57     29.03 o 
  -8  16   4       12.08       14.58     30.47 o 
  -7  16   4     1324.79     1423.38     64.02 o 
  -6  16   4      275.74      187.64     26.96 o 
  -5  16   4     7675.39     7365.36    129.42 o 
  -4  16   4     2070.15     1962.02     56.09 o 
  -3  16   4     2999.97     2991.18     66.05 o 
  -2  16   4     6430.16     6243.92     88.15 o 
  -1  16   4      104.52      154.39     14.48 o 
   0  16   4     9835.56     9685.60    102.47 o 
   1  16   4      584.37      606.98     23.86 o 
   2  16   4     5819.03     5550.80     86.24 o 
   3  16   4     2189.06     2168.58     51.90 o 
   4  16   4     1609.53     1395.04     53.37 o 
   5  16   4      673.31      614.81     39.45 o 
   6  16   4     3557.86     3509.49     99.66 o 
   7  16   4     2718.46     2607.35    100.88 o 
   8  16   4     1248.17     1221.96     75.81 o 
   9  16   4      751.87      820.53     65.77 o 
  -9  17   4      109.22      165.06     32.73 o 
  -8  17   4      147.15      171.09     40.98 o 
  -7  17   4        2.31       23.96     21.60 o 
  -6  17   4      154.56      146.18     23.96 o 
  -5  17   4     1772.98     1613.95     62.07 o 
  -4  17   4     2165.60     1962.51     56.48 o 
  -3  17   4     1692.97     1581.20     48.70 o 
  -2  17   4       11.23       49.76     14.11 o 
  -1  17   4     4160.93     3987.24     63.96 o 
   0  17   4    13689.15    13518.63    128.63 o 
   1  17   4       21.61       29.08     10.27 o 
   2  17   4    16310.63    16374.50    169.04 o 
   3  17   4    11604.35    11033.11    140.18 o 
   4  17   4     1512.34     1397.62     52.61 o 
   5  17   4     8549.10     8671.87    156.27 o 
   6  17   4     2273.71     2173.51     82.22 o 
   7  17   4     2871.80     2682.14    108.27 o 
   8  17   4      333.47      282.49     31.30 o 
   9  17   4       37.73       69.51     33.75 o 
  -9  18   4     2883.71     3067.95    122.19 o 
  -8  18   4     1731.18     1794.32     85.09 o 
  -7  18   4      378.49      375.92     36.01 o 
  -6  18   4       78.19       50.95     25.63 o 
  -5  18   4        0.63        3.03     19.15 o 
  -4  18   4     5570.86     5220.81     96.75 o 
  -3  18   4     1660.99     1567.37     49.59 o 
  -2  18   4     7703.39     7617.02    104.21 o 
  -1  18   4       36.99       32.32     11.14 o 
   0  18   4        7.59        0.89     12.58 o 
   1  18   4     6821.68     6498.41     86.23 o 
   2  18   4      278.30      258.98     21.14 o 
   3  18   4     1892.89     1649.54     51.02 o 
   4  18   4     1094.86     1065.32     46.55 o 
   5  18   4      107.62      115.23     22.45 o 
   6  18   4      417.38      424.76     36.38 o 
   7  18   4     1286.33     1259.21     66.30 o 
   8  18   4       93.87       72.25     26.22 o 
   9  18   4      104.62       37.85     38.52 o 
  -9  19   4        2.50       -9.24     28.91 o 
  -8  19   4      981.36     1065.75     88.43 o 
  -7  19   4        8.23      -21.83     21.83 o 
  -6  19   4      405.15      417.51     34.80 o 
  -5  19   4      302.54      297.43     29.68 o 
  -4  19   4     4933.14     4838.38    101.65 o 
  -3  19   4     5182.05     4956.43     91.92 o 
  -2  19   4      386.99      411.05     25.77 o 
  -1  19   4      944.07      992.76     32.67 o 
   0  19   4     2418.23     2239.79     48.40 o 
   1  19   4      134.03      147.72     16.21 o 
   2  19   4     4956.58     4875.97     85.99 o 
   3  19   4     2498.05     2350.27     66.78 o 
   4  19   4      186.26      133.01     21.95 o 
   5  19   4        0.10        0.47     18.86 o 
   6  19   4      224.32      212.34     27.26 o 
   7  19   4        0.61      -10.84     25.11 o 
   8  19   4      367.58      347.59     34.16 o 
   9  19   4      346.93      348.30     40.41 o 
  -9  20   4      897.77      909.02     58.80 o 
  -8  20   4      574.22      536.16     44.44 o 
  -7  20   4     2891.45     2856.80    101.85 o 
  -6  20   4      380.11      402.41     34.73 o 
  -5  20   4     1875.63     1665.24     65.32 o 
  -4  20   4       15.35       12.61     19.57 o 
  -3  20   4     2749.03     2632.24     67.39 o 
  -2  20   4     3225.15     3344.01     74.10 o 
  -1  20   4    13712.11    14165.88    151.42 o 
   0  20   4     1238.31     1189.54     36.39 o 
   1  20   4     4673.10     4533.12     79.04 o 
   2  20   4     4165.06     3875.57     83.27 o 
   3  20   4    14361.44    13785.19    187.80 o 
   4  20   4    10665.50    10033.34    162.66 o 
   5  20   4     1636.14     1583.55     66.72 o 
   6  20   4     4946.87     4779.98    131.83 o 
   7  20   4      239.15      212.34     36.66 o 
   8  20   4       43.92        3.63     29.23 o 
   9  20   4      325.41      302.16     39.00 o 
  -9  21   4      137.32       45.37     30.82 o 
  -8  21   4      534.89      502.70     42.27 o 
  -7  21   4      263.52      190.01     28.98 o 
  -6  21   4      769.48      762.23     45.80 o 
  -5  21   4       29.36       41.61     19.95 o 
  -4  21   4      579.90      520.30     36.31 o 
  -3  21   4     1414.44     1444.29     50.00 o 
  -2  21   4        4.71      -15.48     15.48 o 
  -1  21   4     2332.72     2154.22     58.15 o 
   0  21   4     3529.22     3540.93     65.12 o 
   1  21   4     4908.33     4601.21     86.41 o 
   2  21   4     2298.48     2322.71     65.07 o 
   3  21   4     5033.16     4907.06    106.37 o 
   4  21   4       22.19       30.39     18.80 o 
   5  21   4     1026.93      970.66     52.80 o 
   6  21   4      254.08      293.96     34.88 o 
   7  21   4     2767.36     2792.44    102.34 o 
   8  21   4      105.29      107.53     27.04 o 
  -8  22   4     2843.28     2878.36    112.45 o 
  -7  22   4     4238.59     3908.62    130.19 o 
  -6  22   4        1.00       22.90     23.93 o 
  -5  22   4     4018.80     3869.32    105.07 o 
  -4  22   4      112.41       99.87     22.88 o 
  -3  22   4    15952.78    15623.43    187.92 o 
  -2  22   4      672.83      706.63     35.80 o 
  -1  22   4    13960.60    14098.89    175.81 o 
   0  22   4     8584.70     8485.97    112.63 o 
   1  22   4     1167.30     1165.38     43.52 o 
   2  22   4      894.36      841.35     40.45 o 
   3  22   4     7160.54     7149.75    133.59 o 
   4  22   4     1368.21     1261.48     59.09 o 
   5  22   4     1438.65     1514.54     65.91 o 
   6  22   4        7.74      -21.64     21.64 o 
   7  22   4     5533.68     5408.72    162.24 o 
   8  22   4      301.75      316.82     36.46 o 
  -8  23   4      315.17      351.64     37.58 o 
  -7  23   4     1048.06     1009.37     62.76 o 
  -6  23   4      140.26      122.61     30.54 o 
  -5  23   4     1850.79     1783.76     70.25 o 
  -4  23   4        3.82        8.14     20.03 o 
  -3  23   4     1017.94      960.82     45.46 o 
  -2  23   4       54.25       64.30     18.22 o 
  -1  23   4      457.84      486.66     29.71 o 
   0  23   4     8571.57     8513.93    119.91 o 
   1  23   4     1407.71     1404.30     49.13 o 
   2  23   4     7508.32     7468.67    126.35 o 
   3  23   4     2211.64     2143.84     71.10 o 
   4  23   4     1660.31     1572.11     67.01 o 
   5  23   4     3268.07     3164.11     98.98 o 
   6  23   4        8.77      -19.14     22.58 o 
   7  23   4     1181.37     1140.63     65.22 o 
   8  23   4     1078.55     1239.50     77.17 o 
  -8  24   4     1415.62     1387.21     73.83 o 
  -7  24   4      501.13      391.42     38.96 o 
  -6  24   4      619.10      581.82     45.05 o 
  -5  24   4     6021.50     6358.07    140.27 o 
  -4  24   4      425.49      379.24     33.57 o 
  -3  24   4     1829.11     1692.88     64.68 o 
  -2  24   4      292.58      292.72     30.18 o 
  -1  24   4      143.64      156.23     21.60 o 
   0  24   4      555.94      634.64     34.69 o 
   1  24   4       64.25       58.26     16.44 o 
   2  24   4      497.45      495.05     32.62 o 
   3  24   4      131.46      138.54     24.93 o 
   4  24   4       52.56       29.90     21.83 o 
   5  24   4     1527.96     1485.76     67.75 o 
   6  24   4      965.00     1046.57     59.09 o 
   7  24   4     1716.31     1645.49     80.20 o 
   8  24   4       70.38       90.20     33.56 o 
  -8  25   4       28.49      -20.67     31.27 o 
  -7  25   4     2741.12     2743.73    117.83 o 
  -6  25   4       29.69       36.36     24.36 o 
  -5  25   4     3501.01     3232.95     98.42 o 
  -4  25   4     1609.59     1523.37     63.65 o 
  -3  25   4     2858.94     2751.12    131.90 o 
  -2  25   4      706.48      742.44     38.66 o 
  -1  25   4     2844.87     2938.93     77.29 o 
   0  25   4        2.49       -2.48     18.09 o 
   1  25   4      114.00      130.10     20.08 o 
   2  25   4      220.12      157.09     22.52 o 
   3  25   4       19.10       22.28     21.84 o 
   4  25   4      225.30      204.67     26.04 o 
   5  25   4     1373.10     1249.32     61.61 o 
   6  25   4        6.39       42.54     23.12 o 
   7  25   4        0.09        9.55     40.48 o 
  -7  26   4      488.54      456.37     39.37 o 
  -6  26   4     1838.24     2037.69     85.29 o 
  -5  26   4     1673.46     1569.03     72.66 o 
  -4  26   4      489.25      463.95     35.73 o 
  -3  26   4      116.95       84.93     23.44 o 
  -2  26   4      137.83      122.01     20.70 o 
  -1  26   4       50.68      114.10     20.12 o 
   0  26   4     1498.23     1486.89     61.03 o 
   1  26   4     3336.02     3332.39     83.74 o 
   2  26   4       10.48        3.97     18.25 o 
   3  26   4     1584.09     1583.01     67.71 o 
   4  26   4      373.97      357.14     33.12 o 
   5  26   4       44.37       49.12     22.01 o 
   6  26   4      620.75      559.86     42.64 o 
   7  26   4      595.13      634.84     44.10 o 
  -7  27   4     3165.68     3173.37    130.07 o 
  -6  27   4      952.03      914.90     54.01 o 
  -5  27   4     1843.81     1833.75     92.76 o 
  -4  27   4     2273.94     2366.91     82.69 o 
  -3  27   4       55.22       25.58     20.55 o 
  -2  27   4     2156.21     2103.57     78.08 o 
  -1  27   4       38.61       64.30     20.30 o 
   0  27   4     8286.54     8699.22    161.31 o 
   1  27   4       88.54      135.56     22.95 o 
   2  27   4     6216.03     6221.17    131.69 o 
   3  27   4     1561.39     1517.26     66.59 o 
   4  27   4     3196.56     3409.69    106.04 o 
   5  27   4       68.08       47.02     26.56 o 
   6  27   4     1434.64     1455.66     73.42 o 
   7  27   4      140.28      188.67     43.18 o 
  -6  28   4      478.11      459.46     38.26 o 
  -5  28   4     1117.63     1071.09     58.17 o 
  -4  28   4      347.22      337.28     31.09 o 
  -3  28   4     2377.94     2385.38     85.83 o 
  -2  28   4      829.96      887.54     50.67 o 
  -1  28   4      870.93      900.14     46.68 o 
   0  28   4     1859.55     1952.06     73.19 o 
   1  28   4     1988.65     1960.12     78.05 o 
   2  28   4     1495.65     1601.19     66.48 o 
   3  28   4       92.24       67.29     23.11 o 
   4  28   4      114.34       63.10     21.89 o 
   5  28   4        1.53      -20.90     20.90 o 
   6  28   4     1023.30     1106.80     62.90 o 
  -6  29   4      735.63      668.77     45.22 o 
  -5  29   4      196.95      164.80     29.08 o 
  -4  29   4      389.98      487.80     37.56 o 
  -3  29   4        2.31      -10.72     22.03 o 
  -2  29   4     9545.16     9929.40    193.47 o 
  -1  29   4       12.73       -3.07     20.97 o 
   0  29   4     7181.26     7371.74    153.12 o 
   1  29   4       14.03       48.60     25.47 o 
   2  29   4     7987.76     8228.29    188.95 o 
   3  29   4     1592.27     1599.97     66.45 o 
   4  29   4     3466.43     3402.58    103.27 o 
   5  29   4     1274.59     1415.38     63.46 o 
   6  29   4      828.96      780.94     51.53 o 
  -6  30   4     1070.45     1297.35     91.39 o 
  -5  30   4      843.85      900.75     55.62 o 
  -4  30   4      289.85      329.41     35.58 o 
  -3  30   4     1578.58     1665.72     70.86 o 
  -2  30   4      990.14     1048.07     57.03 o 
  -1  30   4      830.78      901.07     52.84 o 
   0  30   4      857.13      998.17     59.39 o 
   1  30   4     1649.19     1703.84     80.55 o 
   2  30   4       69.38      130.29     29.28 o 
   3  30   4      435.37      446.81     37.40 o 
   4  30   4       66.38       64.76     23.60 o 
   5  30   4      521.96      415.06     36.77 o 
  -5  31   4      785.45      745.86     50.24 o 
  -4  31   4       51.60       -6.76     36.21 o 
  -3  31   4     1169.00     1313.12     69.42 o 
  -2  31   4      147.03      144.61     28.01 o 
  -1  31   4     1031.05      982.44     59.00 o 
   0  31   4     2630.84     2879.74    106.23 o 
   1  31   4       59.40      110.58     28.11 o 
   2  31   4     5835.07     6198.70    166.28 o 
   3  31   4       56.15       80.14     37.96 o 
   4  31   4      413.45      504.61     35.81 o 
   5  31   4      384.77      458.36     40.32 o 
  -4  32   4     1781.37     1914.34     82.85 o 
  -3  32   4       50.12       84.64     24.79 o 
  -2  32   4     2012.69     2166.64     92.75 o 
  -1  32   4      196.08      197.63     30.22 o 
   0  32   4     1157.63     1335.68     67.49 o 
   1  32   4      622.26      598.44     45.48 o 
   2  32   4      177.83      240.16     33.96 o 
   3  32   4      246.20      275.85     34.61 o 
   4  32   4      413.95      461.34     40.16 o 
  -4  33   4        2.83      -16.20     30.69 o 
  -3  33   4       60.40       70.87     29.01 o 
  -2  33   4      817.53      909.00     55.22 o 
  -1  33   4      109.33       95.95     28.63 o 
   0  33   4     1617.06     1754.30     94.85 o 
   1  33   4        6.03        4.73     34.45 o 
   2  33   4      513.07      607.33     44.69 o 
   3  33   4      438.12      438.93     48.98 o 
  -3  34   4     1273.53     1281.80     72.63 o 
  -2  34   4     1400.94     1367.96     70.19 o 
  -1  34   4       21.47       65.41     27.90 o 
   0  34   4      197.09      219.29     42.29 o 
   1  34   4      484.27      557.50     39.80 o 
   2  34   4      208.22      248.25     32.23 o 
  -1  35   4      559.24      518.20     70.92 o 
   0  35   4      229.49      193.93     43.14 o 
   1  35   4      112.93      190.81     54.40 o 
 -11   0   5     1990.75     2139.78    278.41 o 
  -9   0   5     3006.16     3020.13    138.49 o 
  -7   0   5      280.21      265.75     35.32 o 
  -5   0   5     6127.80     6275.30    183.66 o 
  -3   0   5    15931.76    15131.72    169.73 o 
  -1   0   5    14442.70    14963.94    143.03 o 
   1   0   5     5958.74     6084.15     76.16 o 
   3   0   5    50692.82    55371.95    497.19 o 
   5   0   5    24784.31    25432.34    305.56 o 
   7   0   5    68880.61    75135.41   1192.50 o 
   9   0   5    13340.72    13996.44    343.05 o 
 -11   1   5      340.53      435.30     85.73 o 
 -10   1   5     3113.20     3280.73    120.39 o 
  -9   1   5     1416.68     1421.03     64.04 o 
  -8   1   5      333.09      286.63     26.94 o 
  -7   1   5      289.52      281.41     24.59 o 
  -6   1   5     1475.82     1432.17     42.67 o 
  -5   1   5    16416.17    16631.19    153.47 o 
  -4   1   5     1329.25     1312.26     32.83 o 
  -3   1   5    91974.99    98630.07    559.30 o 
  -2   1   5     1478.18     1520.93     23.62 o 
  -1   1   5   131189.50   142009.19    785.28 o 
   0   1   5     1482.05     1547.53     23.54 o 
   1   1   5     3171.91     4056.68     44.23 o 
   2   1   5      627.23      754.88     19.01 o 
   3   1   5      399.29      440.58     18.09 o 
   4   1   5    14046.30    13276.60    128.84 o 
   5   1   5      344.74      375.68     22.26 o 
   6   1   5     5266.09     5505.07    103.32 o 
   7   1   5     1516.99     1570.13     59.41 o 
   8   1   5     1246.66     1201.98     57.49 o 
   9   1   5     2536.17     2570.01     96.41 o 
  10   1   5      777.71      813.86     66.48 o 
 -11   2   5      710.75      637.93     76.60 o 
 -10   2   5      120.76      112.78     34.44 o 
  -9   2   5      585.86      551.39     40.93 o 
  -8   2   5       26.92       12.67     18.80 o 
  -7   2   5     4028.24     4033.30     84.03 o 
  -6   2   5     5683.43     5660.87     93.03 o 
  -5   2   5     7370.13     7375.15     99.70 o 
  -4   2   5     1371.55     1419.48     34.96 o 
  -3   2   5     4325.80     4134.59     52.30 o 
  -2   2   5    18021.52    18652.89    127.44 o 
  -1   2   5      261.57      271.82      8.98 o 
   0   2   5    12491.97    13425.00     94.21 o 
   1   2   5      110.13      103.39      5.75 o 
   2   2   5        4.26       21.14      6.61 o 
   3   2   5     2541.29     2811.89     46.98 o 
   4   2   5     1812.71     1647.29     36.67 o 
   5   2   5    12606.56    12437.61    127.87 o 
   6   2   5     3337.69     3429.30     72.36 o 
   7   2   5    11306.11    11085.65    164.92 o 
   8   2   5      244.72      215.08     29.87 o 
   9   2   5     4965.08     5064.85    137.17 o 
  10   2   5       58.16       53.97     39.86 o 
 -11   3   5     1343.98     1536.26    132.67 o 
 -10   3   5     7207.58     7507.17    207.41 o 
  -9   3   5     1383.18     1441.69     67.84 o 
  -8   3   5     3529.22     3486.95     84.12 o 
  -7   3   5      794.62      754.64     37.83 o 
  -6   3   5     1319.19     1307.84     41.57 o 
  -5   3   5     4262.13     4225.99     69.98 o 
  -4   3   5     1593.80     1574.94     35.77 o 
  -3   3   5      241.84      225.76     10.90 o 
  -2   3   5    10735.64    11598.34    136.67 o 
  -1   3   5     8547.04     8778.46     68.62 o 
   0   3   5      537.52      528.72     15.32 o 
   1   3   5       70.88      101.50      6.74 o 
   2   3   5     3964.50     3524.72     48.23 o 
   3   3   5      966.02     1017.67     24.26 o 
   4   3   5      492.26      409.11     18.25 o 
   5   3   5      130.36      181.04     15.99 o 
   6   3   5    13303.13    13952.42    154.81 o 
   7   3   5       38.37       31.52     21.00 o 
   8   3   5     3197.42     3172.10     94.64 o 
   9   3   5     2820.92     2929.88    120.99 o 
  10   3   5      556.89      568.74     50.39 o 
 -11   4   5      719.99      702.95     79.30 o 
 -10   4   5     2546.92     2959.44    116.56 o 
  -9   4   5     6437.38     6342.08    146.78 o 
  -8   4   5     7659.24     8091.28    142.53 o 
  -7   4   5     7716.10     7897.31    116.62 o 
  -6   4   5      278.93      226.71     20.76 o 
  -5   4   5     4482.48     4280.69     73.84 o 
  -4   4   5     7659.67     7029.15     88.27 o 
  -3   4   5     3779.38     3908.26     53.82 o 
  -2   4   5     2821.72     2693.75     41.98 o 
  -1   4   5      329.65      393.89     11.71 o 
   0   4   5      256.70      259.65     10.07 o 
   1   4   5     1853.35     1773.69     29.53 o 
   2   4   5     1078.41     1129.59     23.55 o 
   3   4   5    12049.33    11911.15    120.59 o 
   4   4   5    22278.88    22531.05    174.96 o 
   5   4   5        7.18        0.09     11.02 o 
   6   4   5     2021.96     2005.04     55.34 o 
   7   4   5     1503.67     1578.20     61.53 o 
   8   4   5       26.36       46.10     22.67 o 
   9   4   5       11.90       49.13     30.74 o 
  10   4   5       17.24       25.29     37.45 o 
 -11   5   5       66.58      162.28     40.23 o 
 -10   5   5     1146.69     1152.99     86.48 o 
  -9   5   5      227.57      315.67     35.18 o 
  -8   5   5     2318.68     2268.83     82.01 o 
  -7   5   5     2450.28     2339.47     62.31 o 
  -6   5   5     1098.69     1059.13     37.56 o 
  -5   5   5       27.71        4.21     11.14 o 
  -4   5   5       98.99      102.11     10.95 o 
  -3   5   5       36.77       72.56      6.93 o 
  -2   5   5      297.95      277.05     11.13 o 
  -1   5   5    10893.46    11365.33     89.46 o 
   0   5   5    47671.25    50458.41    286.21 o 
   1   5   5       68.06       21.76      5.37 o 
   2   5   5    42987.01    44624.61    353.57 o 
   3   5   5     2387.59     2286.00     37.04 o 
   4   5   5    35414.58    35827.19    257.02 o 
   5   5   5        0.15       -6.22     11.09 o 
   6   5   5      149.36      143.74     21.84 o 
   7   5   5     4173.01     4018.33    102.22 o 
   8   5   5      264.45      330.37     34.04 o 
   9   5   5      784.25      794.04     56.19 o 
  10   5   5     2820.13     2999.16    129.16 o 
 -11   6   5     1842.43     2055.69    118.85 o 
 -10   6   5     2508.78     2601.28    108.50 o 
  -9   6   5      983.64     1033.58     67.06 o 
  -8   6   5    15957.29    15906.05    225.57 o 
  -7   6   5      154.44      140.83     23.04 o 
  -6   6   5    15962.00    16283.91    165.84 o 
  -5   6   5      167.56      179.03     16.05 o 
  -4   6   5     2367.55     2380.83     52.73 o 
  -3   6   5       36.04       76.33      7.28 o 
  -2   6   5      240.56      250.39     12.42 o 
  -1   6   5     4344.70     4192.23     46.40 o 
   0   6   5       60.66      139.95      8.06 o 
   1   6   5     3806.37     4152.55     46.83 o 
   2   6   5    18662.48    18342.40    152.02 o 
   3   6   5        5.17       21.49      7.19 o 
   4   6   5    15643.66    15500.56    136.71 o 
   5   6   5      121.33      103.06     16.99 o 
   6   6   5     4751.02     4769.25     97.29 o 
   7   6   5      274.95      242.56     25.73 o 
   8   6   5       41.96       58.30     22.27 o 
   9   6   5       46.91       -3.77     27.44 o 
  10   6   5     1016.46     1015.01     72.40 o 
 -11   7   5       30.65      -34.47     43.12 o 
 -10   7   5      549.04      546.89     51.02 o 
  -9   7   5     2785.01     2910.18    104.23 o 
  -8   7   5        2.50      -24.75     24.75 o 
  -7   7   5      586.59      530.99     34.32 o 
  -6   7   5     2495.34     2642.30     57.37 o 
  -5   7   5     5808.78     5842.72     80.23 o 
  -4   7   5        0.80        8.11      8.42 o 
  -3   7   5     5185.77     5574.06     67.64 o 
  -2   7   5    10845.30    11359.51     97.88 o 
  -1   7   5     7906.66     8952.50     79.51 o 
   0   7   5    34471.21    35468.56    216.66 o 
   1   7   5      662.25      786.93     19.06 o 
   2   7   5    67651.18    73630.78    464.95 o 
   3   7   5      397.22      333.38     17.77 o 
   4   7   5     1997.89     1789.34     38.47 o 
   5   7   5     1093.79     1160.02     35.91 o 
   6   7   5     7141.28     7220.18    118.86 o 
   7   7   5      116.49       86.46     21.62 o 
   8   7   5     2979.03     2957.50    100.95 o 
   9   7   5      322.39      304.35     35.50 o 
  10   7   5     3967.84     4117.69    172.93 o 
 -11   8   5       14.93       44.25     43.60 o 
 -10   8   5     1082.46     1170.93    106.76 o 
  -9   8   5       80.15       83.97     26.98 o 
  -8   8   5     9987.37    10072.72    186.89 o 
  -7   8   5      816.56      778.34     40.16 o 
  -6   8   5     6381.32     6778.57     99.59 o 
  -5   8   5     9619.87     9337.50    111.38 o 
  -4   8   5    35333.49    36218.62    246.24 o 
  -3   8   5    14104.13    15849.83    141.76 o 
  -2   8   5     1409.91     1085.56     24.53 o 
  -1   8   5     8935.63     9643.63     83.24 o 
   0   8   5     4563.86     4349.26     51.36 o 
   1   8   5    15313.84    15578.42    117.52 o 
   2   8   5    43613.48    44386.46    296.18 o 
   3   8   5    10808.46    10247.75    110.08 o 
   4   8   5     1237.55     1064.24     31.50 o 
   5   8   5     1052.38     1092.44     39.02 o 
   6   8   5     8489.68     8443.83    129.03 o 
   7   8   5       17.10       48.53     20.69 o 
   8   8   5      390.67      433.98     42.95 o 
   9   8   5        2.55       29.04     27.14 o 
  10   8   5      290.34      388.02     38.31 o 
 -10   9   5     1036.77     1077.61     78.04 o 
  -9   9   5     2012.54     1985.67     89.25 o 
  -8   9   5      270.41      274.47     33.63 o 
  -7   9   5     9380.58     9423.06    171.72 o 
  -6   9   5     1169.75     1158.13     45.18 o 
  -5   9   5      840.65      928.06     30.73 o 
  -4   9   5      163.33      139.68     11.19 o 
  -3   9   5     2325.00     2287.63     44.93 o 
  -2   9   5     9097.26     9392.93     90.21 o 
  -1   9   5     7548.98     7994.67     79.79 o 
   0   9   5     6577.98     6746.17     69.10 o 
   1   9   5       16.02       39.11      9.05 o 
   2   9   5    20502.67    20520.37    176.65 o 
   3   9   5    10259.15     9652.43    106.84 o 
   4   9   5       94.07       99.28     13.15 o 
   5   9   5     7442.15     7863.95    113.90 o 
   6   9   5      854.61      798.24     40.69 o 
   7   9   5     2300.79     2254.78     77.93 o 
   8   9   5      281.38      326.30     35.10 o 
   9   9   5     1216.75     1323.65     68.42 o 
  10   9   5      106.53       59.55     42.71 o 
 -10  10   5      726.97      753.55     66.57 o 
  -9  10   5      399.92      370.20     42.23 o 
  -8  10   5     1186.34     1041.89     57.66 o 
  -7  10   5     7284.77     7228.68    135.78 o 
  -6  10   5       61.82       69.40     18.59 o 
  -5  10   5    16570.79    16936.94    170.51 o 
  -4  10   5     1093.60      996.19     31.74 o 
  -3  10   5     7636.80     7464.99     89.33 o 
  -2  10   5     1385.41     1438.01     31.58 o 
  -1  10   5     1197.29     1223.62     26.65 o 
   0  10   5     4460.45     4449.74     55.55 o 
   1  10   5     1917.78     1678.15     33.77 o 
   2  10   5      304.40      391.96     16.37 o 
   3  10   5      157.66      141.42     11.59 o 
   4  10   5     1268.15     1230.44     37.38 o 
   5  10   5       80.46      109.91     18.27 o 
   6  10   5       19.61       29.33     17.68 o 
   7  10   5     5577.74     5696.31    127.24 o 
   8  10   5      259.80      253.74     31.41 o 
   9  10   5        9.11        8.01     24.30 o 
  10  10   5      793.58      802.26     56.36 o 
 -10  11   5      997.23      989.18     69.75 o 
  -9  11   5      611.29      519.11     45.93 o 
  -8  11   5     3759.95     3773.73    112.51 o 
  -7  11   5     2230.28     2295.15     74.89 o 
  -6  11   5     9750.13     9628.81    180.96 o 
  -5  11   5       85.97      105.92     15.74 o 
  -4  11   5     3348.66     3221.83     60.04 o 
  -3  11   5      755.37      696.05     25.66 o 
  -2  11   5      799.71      742.96     22.60 o 
  -1  11   5     5270.43     4987.01     60.18 o 
   0  11   5     1107.69     1192.29     27.99 o 
   1  11   5     6941.39     7469.49     77.31 o 
   2  11   5      993.28     1153.12     28.92 o 
   3  11   5       88.11      103.51     10.87 o 
   4  11   5     9564.49     9553.76    124.07 o 
   5  11   5     5120.50     5311.75     94.08 o 
   6  11   5        7.25        0.96     18.09 o 
   7  11   5      301.98      242.52     29.85 o 
   8  11   5      127.08      139.10     27.52 o 
   9  11   5     1435.81     1520.80     78.35 o 
  10  11   5       16.37        1.52     48.98 o 
 -10  12   5       58.99       51.26     51.60 o 
  -9  12   5      167.19      147.85     32.66 o 
  -8  12   5      453.04      410.32     41.11 o 
  -7  12   5     7664.17     7360.46    146.50 o 
  -6  12   5      280.79      241.73     27.15 o 
  -5  12   5     9083.01     9288.88    118.34 o 
  -4  12   5      989.92      939.86     32.21 o 
  -3  12   5     7665.57     7599.62     94.47 o 
  -2  12   5       95.42      127.31     10.96 o 
  -1  12   5        6.03       -1.69      7.34 o 
   0  12   5     5692.16     5756.90     73.54 o 
   1  12   5     2756.41     2519.78     42.50 o 
   2  12   5     5966.40     5747.54     71.95 o 
   3  12   5     5989.59     5769.05     85.36 o 
   4  12   5     1054.65     1009.66     37.37 o 
   5  12   5     4374.10     4237.05     84.70 o 
   6  12   5       11.82       -1.19     19.06 o 
   7  12   5     2999.21     2878.64     90.28 o 
   8  12   5      683.52      714.50     49.19 o 
   9  12   5     2550.42     2724.59    108.50 o 
  10  12   5     2087.64     2088.12    116.08 o 
 -10  13   5      160.42      126.29     43.67 o 
  -9  13   5      420.12      377.68     42.44 o 
  -8  13   5     1966.59     1830.83     82.05 o 
  -7  13   5     1387.21     1290.88     61.91 o 
  -6  13   5     4958.59     4857.72    106.61 o 
  -5  13   5     6297.93     6412.13    116.15 o 
  -4  13   5     7710.05     7302.05     98.50 o 
  -3  13   5    10672.13    10485.77    117.36 o 
  -2  13   5     1149.70     1143.98     30.51 o 
  -1  13   5    56847.49    60078.65    371.39 o 
   0  13   5      154.58      237.29     14.19 o 
   1  13   5     6432.74     6554.05     75.19 o 
   2  13   5     6691.43     6405.01     78.66 o 
   3  13   5     4865.97     4763.58     74.01 o 
   4  13   5      654.94      595.02     30.77 o 
   5  13   5        4.00       -5.99     16.47 o 
   6  13   5      906.03      816.71     45.88 o 
   7  13   5      143.91      148.71     25.14 o 
   8  13   5      140.20      120.93     32.58 o 
   9  13   5     2467.74     2527.42    103.71 o 
  10  13   5       50.60       47.38     48.58 o 
 -10  14   5      478.69      439.01     45.93 o 
  -9  14   5      106.25       76.19     30.01 o 
  -8  14   5      104.57      114.26     27.19 o 
  -7  14   5       14.37        0.40     24.99 o 
  -6  14   5     5087.79     5085.97    113.52 o 
  -5  14   5     3464.14     3387.51     83.90 o 
  -4  14   5     8569.05     8213.03    107.44 o 
  -3  14   5     8810.50     9488.96    112.46 o 
  -2  14   5     6211.28     6041.47     89.22 o 
  -1  14   5     1058.19     1034.69     29.18 o 
   0  14   5        0.53        3.57      9.49 o 
   1  14   5     2688.32     2629.54     47.15 o 
   2  14   5       56.49       63.58      8.79 o 
   3  14   5     1192.05     1376.49     40.28 o 
   4  14   5     7610.44     7246.58    124.68 o 
   5  14   5    15786.11    15835.94    214.93 o 
   6  14   5      320.09      303.49     32.05 o 
   7  14   5     4917.60     4672.32    127.73 o 
   8  14   5      588.13      632.77     59.10 o 
   9  14   5     8632.88     8583.58    231.45 o 
  10  14   5      567.39      611.03     88.79 o 
 -10  15   5     1535.10     1588.63     98.91 o 
  -9  15   5     1705.04     1667.10     85.68 o 
  -8  15   5        6.19        1.31     22.63 o 
  -7  15   5     2541.09     2559.62     88.58 o 
  -6  15   5     1144.90     1133.01     55.58 o 
  -5  15   5     8107.83     7891.60    138.60 o 
  -4  15   5     1504.64     1467.16     49.26 o 
  -3  15   5    12857.98    12205.04    137.77 o 
  -2  15   5      406.78      321.54     20.99 o 
  -1  15   5    16668.09    17131.30    144.36 o 
   0  15   5    10006.59    10118.62    103.77 o 
   1  15   5     5870.08     5357.38     70.65 o 
   2  15   5     1746.93     1708.71     45.22 o 
   3  15   5     3976.48     3853.74     71.27 o 
   4  15   5      477.12      439.92     31.79 o 
   5  15   5     1677.45     1661.75     61.94 o 
   6  15   5     8494.25     8176.42    153.86 o 
   7  15   5      928.64     1013.52     52.61 o 
   8  15   5      566.72      568.39     48.39 o 
   9  15   5      609.49      535.56     55.49 o 
 -10  16   5        2.56       75.19     38.43 o 
  -9  16   5        0.29       -5.89     27.14 o 
  -8  16   5       56.92        4.87     24.90 o 
  -7  16   5       64.72       83.39     35.54 o 
  -6  16   5      584.71      613.52     42.05 o 
  -5  16   5      873.07      776.48     41.38 o 
  -4  16   5     5123.50     4964.47     93.30 o 
  -3  16   5     1647.64     1560.07     44.78 o 
  -2  16   5    11510.97    11471.40    132.66 o 
  -1  16   5     4742.43     4605.56     66.37 o 
   0  16   5    12633.71    12929.16    128.07 o 
   1  16   5    25540.78    26190.42    204.16 o 
   2  16   5      556.57      529.15     25.59 o 
   3  16   5     7942.22     7708.37    120.70 o 
   4  16   5     2294.93     2335.33     70.30 o 
   5  16   5     6266.68     5988.55    122.05 o 
   6  16   5     1850.09     1671.72     67.50 o 
   7  16   5     6815.00     6630.89    159.04 o 
   8  16   5       11.96        2.13     26.08 o 
   9  16   5     1284.29     1329.83     74.79 o 
  -9  17   5     3331.26     3542.52    132.07 o 
  -8  17   5      744.18      855.48     57.25 o 
  -7  17   5      441.40      412.21     38.24 o 
  -6  17   5       86.09       77.88     22.76 o 
  -5  17   5      711.43      663.19     38.13 o 
  -4  17   5       42.88       24.49     19.42 o 
  -3  17   5       87.33       78.34     15.94 o 
  -2  17   5        1.61       29.32     13.16 o 
  -1  17   5      381.41      347.20     18.77 o 
   0  17   5    10435.88     9774.58    106.48 o 
   1  17   5     2693.07     2296.03     46.87 o 
   2  17   5      159.15      272.12     20.18 o 
   3  17   5     1590.44     1429.15     50.12 o 
   4  17   5     5459.67     5128.91    112.05 o 
   5  17   5     1057.75     1034.95     51.09 o 
   6  17   5     6457.44     6413.65    142.42 o 
   7  17   5       44.84       83.84     25.09 o 
   8  17   5     4837.93     4912.27    154.96 o 
   9  17   5       35.01      -27.62     38.10 o 
  -9  18   5     2799.31     2831.49    181.22 o 
  -8  18   5     1929.98     2008.71     90.40 o 
  -7  18   5     1777.58     1727.47     74.73 o 
  -6  18   5     3527.00     3429.42     97.75 o 
  -5  18   5       78.57       73.75     20.57 o 
  -4  18   5       54.51       36.67     17.07 o 
  -3  18   5      575.56      493.15     28.71 o 
  -2  18   5     5155.62     4789.75     83.65 o 
  -1  18   5     1303.23     1552.68     38.93 o 
   0  18   5       51.93      112.99     13.62 o 
   1  18   5     5401.53     5545.01     91.17 o 
   2  18   5     4689.65     4290.54     77.11 o 
   3  18   5     4469.15     4023.84     91.34 o 
   4  18   5     2326.32     2247.85     70.73 o 
   5  18   5       69.66       43.18     19.26 o 
   6  18   5     1697.75     1695.54     74.97 o 
   7  18   5     1315.34     1351.58     69.20 o 
   8  18   5       71.05       52.35     27.27 o 
   9  18   5      452.96      520.46     46.16 o 
  -9  19   5       21.72      -22.76     28.81 o 
  -8  19   5     1752.87     1688.36     83.61 o 
  -7  19   5      308.64      336.51     34.66 o 
  -6  19   5      506.29      528.68     38.47 o 
  -5  19   5        8.82       28.82     19.71 o 
  -4  19   5       10.32        5.39     16.38 o 
  -3  19   5    15830.62    15477.86    178.49 o 
  -2  19   5     2378.62     2388.37     58.57 o 
  -1  19   5      755.80      862.40     29.41 o 
   0  19   5       34.85       67.07     12.47 o 
   1  19   5      827.68      767.57     30.03 o 
   2  19   5     4562.45     4450.50     80.64 o 
   3  19   5     1458.86     1459.76     55.41 o 
   4  19   5      463.11      446.03     32.54 o 
   5  19   5     5165.65     4931.89    113.87 o 
   6  19   5      316.46      313.96     32.31 o 
   7  19   5      106.13       78.17     24.93 o 
   8  19   5       33.70      -13.50     25.50 o 
   9  19   5        6.55       28.39     33.01 o 
  -9  20   5     2273.89     2440.47    112.92 o 
  -8  20   5     2786.07     2755.20    108.20 o 
  -7  20   5       22.98       16.25     23.50 o 
  -6  20   5      774.09      786.37     45.88 o 
  -5  20   5       66.77       23.02     20.42 o 
  -4  20   5     4051.71     4023.56     93.97 o 
  -3  20   5      257.85      206.37     22.22 o 
  -2  20   5     2241.96     2179.05     61.57 o 
  -1  20   5     2815.43     3015.25     65.38 o 
   0  20   5    11368.43    11657.16    125.86 o 
   1  20   5      359.59      377.18     24.53 o 
   2  20   5     6866.15     6813.77    109.82 o 
   3  20   5      817.66      730.32     40.94 o 
   4  20   5     2376.54     2321.62     74.79 o 
   5  20   5     3201.15     3289.86     98.41 o 
   6  20   5      717.46      726.21     46.08 o 
   7  20   5     5920.09     5581.79    156.07 o 
   8  20   5      243.91      245.65     42.36 o 
  -9  21   5      111.63      170.84     32.96 o 
  -8  21   5        1.06        2.43     25.77 o 
  -7  21   5     1803.30     1719.43     83.08 o 
  -6  21   5      186.10      211.07     27.04 o 
  -5  21   5      245.59      254.81     29.15 o 
  -4  21   5      628.67      554.88     37.33 o 
  -3  21   5     2141.04     1902.38     64.77 o 
  -2  21   5     8289.79     8064.60    127.63 o 
  -1  21   5     1078.66     1117.01     40.73 o 
   0  21   5     5752.37     5746.89     85.25 o 
   1  21   5      183.20      209.20     19.52 o 
   2  21   5    10499.01    10430.79    143.11 o 
   3  21   5     6606.66     6391.77    119.64 o 
   4  21   5     8652.89     8322.54    149.62 o 
   5  21   5     4007.40     3802.91    103.30 o 
   6  21   5     3912.01     3877.51    113.89 o 
   7  21   5      663.85      700.05     62.66 o 
   8  21   5     8227.58     8277.23    223.68 o 
  -8  22   5      604.09      581.03     66.61 o 
  -7  22   5     1650.34     1568.93     79.80 o 
  -6  22   5     4354.67     4400.18    126.12 o 
  -5  22   5      844.66      834.90     47.66 o 
  -4  22   5     5239.87     5271.42    118.98 o 
  -3  22   5     2532.67     2322.12     73.18 o 
  -2  22   5    13297.20    13174.70    179.50 o 
  -1  22   5     5147.25     4907.91     92.60 o 
   0  22   5     1610.90     1694.82     47.44 o 
   1  22   5     4178.58     4206.98     81.74 o 
   2  22   5     1002.19      941.14     43.83 o 
   3  22   5     3218.73     3086.98     82.48 o 
   4  22   5       16.31       11.39     19.23 o 
   5  22   5      148.38      195.81     25.16 o 
   6  22   5      503.29      470.89     38.08 o 
   7  22   5        5.06        4.47     23.52 o 
   8  22   5      798.98      868.58     60.85 o 
  -8  23   5       52.50        8.32     28.20 o 
  -7  23   5     1844.89     1975.09     88.82 o 
  -6  23   5     2971.99     2837.09     92.97 o 
  -5  23   5      721.73      761.92     45.91 o 
  -4  23   5     5039.85     4975.31    117.38 o 
  -3  23   5      138.83      125.88     22.40 o 
  -2  23   5     1881.30     1943.17     59.61 o 
  -1  23   5      622.74      549.03     31.50 o 
   0  23   5     2668.19     2643.36     67.31 o 
   1  23   5     4189.99     3994.50     84.78 o 
   2  23   5      483.13      511.13     34.74 o 
   3  23   5     3619.12     3285.35     86.08 o 
   4  23   5     1993.40     1957.06     71.83 o 
   5  23   5      129.38      155.94     24.99 o 
   6  23   5     6192.15     6008.88    160.19 o 
   7  23   5       86.39        8.53     23.75 o 
   8  23   5     2098.26     2136.12    104.57 o 
  -8  24   5       93.63      113.05     50.20 o 
  -7  24   5     1090.41      875.37     61.04 o 
  -6  24   5      437.79      449.28     39.23 o 
  -5  24   5     2005.97     1991.84     75.69 o 
  -4  24   5     1954.85     2001.10     76.92 o 
  -3  24   5      520.80      481.00     34.47 o 
  -2  24   5     3348.16     3404.22     80.70 o 
  -1  24   5       13.81       23.18     17.69 o 
   0  24   5      848.28      847.32     43.15 o 
   1  24   5     1135.50     1298.16     48.23 o 
   2  24   5     2675.81     2699.42     75.68 o 
   3  24   5     8964.75     9091.16    152.32 o 
   4  24   5     2984.73     2994.77     91.17 o 
   5  24   5     1479.42     1511.80     64.83 o 
   6  24   5      280.65      268.80     29.69 o 
   7  24   5      489.76      483.51     43.36 o 
  -8  25   5     1686.27     1384.10    196.21 o 
  -7  25   5      397.72      449.52     40.03 o 
  -6  25   5     7347.06     7366.74    193.01 o 
  -5  25   5      152.94      127.69     31.38 o 
  -4  25   5     5709.42     5590.20    134.88 o 
  -3  25   5       15.44      -18.46     19.65 o 
  -2  25   5      372.18      359.70     28.65 o 
  -1  25   5      468.76      541.98     32.97 o 
   0  25   5     2151.30     2126.30     72.18 o 
   1  25   5       40.67       54.48     16.86 o 
   2  25   5     1308.36     1267.30     51.79 o 
   3  25   5       10.64       19.55     20.69 o 
   4  25   5      321.72      318.03     29.23 o 
   5  25   5      390.34      312.46     30.08 o 
   6  25   5        9.85       -8.17     23.95 o 
   7  25   5      258.60      263.81     29.70 o 
  -7  26   5      261.89      310.14     38.70 o 
  -6  26   5      531.88      557.34     49.53 o 
  -5  26   5      817.09      818.49     53.26 o 
  -4  26   5      125.90      107.42     25.90 o 
  -3  26   5       21.87       13.44     30.40 o 
  -2  26   5      141.85      122.81     23.17 o 
  -1  26   5      720.56      699.50     37.34 o 
   0  26   5     1123.41     1157.66     54.10 o 
   1  26   5     3278.08     3341.61     94.57 o 
   2  26   5     1156.51     1095.97     49.34 o 
   3  26   5     1994.99     2037.95     73.98 o 
   4  26   5     2914.06     2774.73     89.80 o 
   5  26   5     1405.81     1527.90     69.15 o 
   6  26   5       59.55       76.97     23.46 o 
   7  26   5     1056.98     1008.96     92.03 o 
  -7  27   5     1495.56     1539.16     83.07 o 
  -6  27   5     2856.21     2847.27    126.76 o 
  -5  27   5     1019.23      881.13     57.42 o 
  -4  27   5     3721.07     3458.15    106.71 o 
  -3  27   5      466.90      413.17     33.54 o 
  -2  27   5     1943.75     1941.09     70.36 o 
  -1  27   5     1512.10     1394.46     55.17 o 
   0  27   5      163.26      107.53     22.68 o 
   1  27   5     4567.38     4612.68    121.48 o 
   2  27   5     1562.59     1432.89     57.42 o 
   3  27   5      879.12      894.25     48.82 o 
   4  27   5       34.39       40.52     22.00 o 
   5  27   5      941.84      914.47     51.96 o 
   6  27   5        1.19      -26.34     38.23 o 
  -6  28   5        0.36        0.92     26.37 o 
  -5  28   5      285.51      281.57     33.06 o 
  -4  28   5      191.37      205.87     26.76 o 
  -3  28   5      640.57      701.80     45.33 o 
  -2  28   5     1228.20     1254.63     60.12 o 
  -1  28   5     3125.32     3035.16     93.52 o 
   0  28   5       59.38       -2.28     20.84 o 
   1  28   5     4440.23     4401.07    120.90 o 
   2  28   5     1874.30     1948.37     80.71 o 
   3  28   5     8915.36     9241.48    180.77 o 
   4  28   5       29.83       34.13     22.39 o 
   5  28   5     2443.67     2556.78     93.70 o 
   6  28   5        8.70       20.21     25.96 o 
  -6  29   5      161.02      174.21     54.99 o 
  -5  29   5     4164.71     4282.44    134.19 o 
  -4  29   5     1979.55     1864.82     77.48 o 
  -3  29   5      541.26      532.63     38.76 o 
  -2  29   5      188.94      175.05     27.32 o 
  -1  29   5     3429.56     3601.40    119.14 o 
   0  29   5      112.65      109.66     23.77 o 
   1  29   5      792.15      890.41     52.38 o 
   2  29   5      217.31      190.81     36.70 o 
   3  29   5     4848.55     5035.46    130.39 o 
   4  29   5      291.82      288.07     28.25 o 
   5  29   5     4665.01     4829.50    133.48 o 
   6  29   5     2816.49     3008.30    124.03 o 
  -5  30   5      220.35      260.33     47.93 o 
  -4  30   5     2256.79     2214.17     85.20 o 
  -3  30   5        3.68       -9.45     21.54 o 
  -2  30   5     1498.12     1540.41     76.15 o 
  -1  30   5     4359.98     4518.49    125.93 o 
   0  30   5     1656.39     1634.30     72.89 o 
   1  30   5     2293.85     2150.09     90.78 o 
   2  30   5     1247.37     1277.96     69.96 o 
   3  30   5     1593.08     1679.11     75.51 o 
   4  30   5        1.10      -24.16     24.16 o 
   5  30   5       62.29       86.17     38.07 o 
  -5  31   5       80.71       69.50     27.52 o 
  -4  31   5        0.11       -8.51     22.62 o 
  -3  31   5      357.95      415.75     34.50 o 
  -2  31   5      813.45      912.05     57.38 o 
  -1  31   5       68.50       88.89     29.56 o 
   0  31   5        0.09       29.17     27.81 o 
   1  31   5      519.60      562.31     57.75 o 
   2  31   5     1059.60     1129.56     65.10 o 
   3  31   5     2834.85     2839.46    109.56 o 
   4  31   5       22.33        6.69     22.47 o 
  -4  32   5       15.82       34.80     25.06 o 
  -3  32   5        1.94       -2.47     24.26 o 
  -2  32   5        2.18       15.15     23.76 o 
  -1  32   5      417.70      464.56     39.24 o 
   0  32   5      151.52      133.02     33.58 o 
   1  32   5     2435.07     2554.79    100.52 o 
   2  32   5      651.63      821.16     53.28 o 
   3  32   5      798.55      688.89     46.68 o 
   4  32   5      130.55      107.68     33.04 o 
  -3  33   5      513.35      481.47     40.03 o 
  -2  33   5       12.27       33.61     23.76 o 
  -1  33   5     1732.09     1800.92     87.66 o 
   0  33   5       20.51       51.52     26.87 o 
   1  33   5       89.99      199.23     33.39 o 
   2  33   5      110.08       61.79     26.95 o 
   3  33   5      143.65      126.55     27.82 o 
  -2  34   5     2168.17     2420.78    116.13 o 
  -1  34   5      667.99      734.12     57.77 o 
   0  34   5     1560.52     1595.66     92.52 o 
   1  34   5      934.01     1129.29     66.11 o 
   2  34   5      896.24      848.45     59.76 o 
   0  35   5       18.58       37.58     64.50 o 
 -10   0   6      136.09      157.90     81.14 o 
  -8   0   6     5139.92     5064.87    140.37 o 
  -6   0   6     2245.63     2250.68     75.48 o 
  -4   0   6    35927.21    36628.99    351.55 o 
  -2   0   6    12878.97    11337.43    141.25 o 
   0   0   6    48503.61    51074.49    407.09 o 
   2   0   6      163.82      271.38     19.72 o 
   4   0   6     3150.66     2992.78     70.19 o 
   6   0   6    24790.18    25526.20    351.19 o 
   8   0   6    17550.25    19027.46    394.65 o 
  10   0   6    15337.67    15407.15    422.46 o 
 -11   1   6     1477.19     1590.82    101.45 o 
 -10   1   6      887.75     1054.60     69.76 o 
  -9   1   6      339.21      409.35     34.12 o 
  -8   1   6    11866.93    12195.26    173.72 o 
  -7   1   6      493.30      510.62     30.43 o 
  -6   1   6      279.29      290.18     21.54 o 
  -5   1   6     1163.85     1025.42     34.98 o 
  -4   1   6     9794.94     9679.74    106.78 o 
  -3   1   6      105.57       82.85      8.06 o 
  -2   1   6    32761.98    35202.63    301.82 o 
  -1   1   6      392.59      620.62     14.80 o 
   0   1   6    26974.86    28861.40    176.87 o 
   1   1   6     4772.64     5028.52     50.39 o 
   2   1   6    18909.06    18741.94    141.42 o 
   3   1   6     1038.11     1079.35     27.53 o 
   4   1   6       49.55      105.12     11.56 o 
   5   1   6      591.69      556.66     24.03 o 
   6   1   6     6167.25     6201.67    106.88 o 
   7   1   6        7.03        3.11     20.59 o 
   8   1   6     3079.37     3100.36    101.95 o 
   9   1   6      709.54      730.19     50.29 o 
  10   1   6      822.47      936.91     63.57 o 
 -11   2   6     4167.20     4838.76    298.83 o 
 -10   2   6       41.78      -21.71     29.43 o 
  -9   2   6     3654.77     3797.00    114.27 o 
  -8   2   6        1.28      -18.96     18.96 o 
  -7   2   6     1410.37     1275.73     44.16 o 
  -6   2   6     1593.55     1570.30     45.41 o 
  -5   2   6    18612.50    18705.18    181.94 o 
  -4   2   6    11052.25    10371.04    103.10 o 
  -3   2   6     2994.89     3009.34     43.13 o 
  -2   2   6    29594.29    30517.89    205.87 o 
  -1   2   6    62931.34    67470.45    381.22 o 
   0   2   6     5528.40     4927.76     50.46 o 
   1   2   6     1280.64     1004.97     20.49 o 
   2   2   6     2516.63     2527.65     37.60 o 
   3   2   6     1466.43     1521.95     32.41 o 
   4   2   6     2664.17     2373.48     54.10 o 
   5   2   6     1034.11      904.67     32.06 o 
   6   2   6     6102.70     6296.35    105.21 o 
   7   2   6     7629.22     7599.16    144.65 o 
   8   2   6     4029.87     3990.28    108.79 o 
   9   2   6      974.37      956.51     61.60 o 
  10   2   6     8325.86     8351.74    268.13 o 
 -11   3   6     3702.75     4042.25    198.22 o 
 -10   3   6       28.45      -22.46     29.45 o 
  -9   3   6     5136.59     5473.11    139.50 o 
  -8   3   6     6188.31     6516.48    118.60 o 
  -7   3   6     7048.37     7361.49    113.97 o 
  -6   3   6     2835.73     2836.15     59.80 o 
  -5   3   6     3175.14     3004.09     56.26 o 
  -4   3   6    16147.16    16373.44    138.61 o 
  -3   3   6        3.27        8.53      6.95 o 
  -2   3   6     2619.73     2482.86     39.26 o 
  -1   3   6      976.48      705.98     16.14 o 
   0   3   6     6224.31     6482.60     65.53 o 
   1   3   6      373.09      425.61     13.12 o 
   2   3   6     1364.37     1382.35     29.72 o 
   3   3   6     4483.65     4748.70     65.62 o 
   4   3   6      138.34      146.19     11.94 o 
   5   3   6     1816.00     1697.98     41.08 o 
   6   3   6     2395.82     2444.15     61.39 o 
   7   3   6     2847.96     2749.14     84.67 o 
   8   3   6        0.19        4.43     21.97 o 
   9   3   6     1995.14     1978.20     93.45 o 
  10   3   6     2529.35     2735.14    123.55 o 
 -11   4   6      511.12      526.09     91.47 o 
 -10   4   6      971.92     1061.51     66.68 o 
  -9   4   6       67.24       79.87     26.01 o 
  -8   4   6     1303.80     1351.35     58.53 o 
  -7   4   6      463.37      476.89     27.89 o 
  -6   4   6     2470.01     2413.95     58.25 o 
  -5   4   6    11301.16    11598.17    127.06 o 
  -4   4   6     3294.78     3382.35     56.24 o 
  -3   4   6      210.38      193.46      9.94 o 
  -2   4   6     6090.79     6111.11     63.01 o 
  -1   4   6     4470.72     4244.13     46.83 o 
   0   4   6      706.44      739.84     18.05 o 
   1   4   6     5264.58     5150.04     54.32 o 
   2   4   6     2330.86     2319.65     39.93 o 
   3   4   6     7619.50     8063.10     84.60 o 
   4   4   6     4612.17     4193.13     65.32 o 
   5   4   6     3119.15     3508.33     60.22 o 
   6   4   6      374.58      372.92     24.90 o 
   7   4   6     2048.26     2025.20     69.46 o 
   8   4   6       94.40      154.83     27.32 o 
   9   4   6     1596.26     1725.06    103.50 o 
  10   4   6       58.57       86.52     33.58 o 
 -11   5   6      854.26      959.33     83.19 o 
 -10   5   6      491.24      550.71     51.00 o 
  -9   5   6     6455.41     6608.84    157.64 o 
  -8   5   6     1892.22     1928.29     72.17 o 
  -7   5   6    16769.56    17527.16    200.99 o 
  -6   5   6     1041.12     1193.00     39.13 o 
  -5   5   6      902.85      926.98     30.61 o 
  -4   5   6     5438.12     5380.75     68.28 o 
  -3   5   6        0.89       12.70      7.78 o 
  -2   5   6     2178.78     1931.66     33.15 o 
  -1   5   6      891.79      877.50     20.75 o 
   0   5   6     1542.76     1465.91     26.85 o 
   1   5   6    18003.37    18830.07    138.81 o 
   2   5   6      868.89      803.58     21.50 o 
   3   5   6    60967.48    64713.81    396.73 o 
   4   5   6     1721.53     1588.88     38.09 o 
   5   5   6    16204.26    15750.00    159.45 o 
   6   5   6     1338.19     1328.99     48.96 o 
   7   5   6     1468.86     1510.61     62.38 o 
   8   5   6      490.38      501.21     39.46 o 
   9   5   6      100.06      152.82     30.43 o 
  10   5   6      299.70      346.45     55.67 o 
 -11   6   6       27.01        6.00     38.62 o 
 -10   6   6     1312.95     1285.00     76.35 o 
  -9   6   6      704.98      783.62     51.42 o 
  -8   6   6      372.70      428.25     35.49 o 
  -7   6   6    15633.00    15892.61    211.03 o 
  -6   6   6      501.39      540.61     26.85 o 
  -5   6   6    36098.47    37111.59    316.16 o 
  -4   6   6     2555.18     2507.14     48.99 o 
  -3   6   6     5195.12     5087.97     71.11 o 
  -2   6   6      210.28      198.04     10.25 o 
  -1   6   6      719.11      647.83     17.24 o 
   0   6   6     1283.96     1254.49     25.49 o 
   1   6   6    10011.23    10646.02     92.35 o 
   2   6   6        9.86       18.97      8.69 o 
   3   6   6      202.67      299.02     19.31 o 
   4   6   6      456.61      416.23     17.40 o 
   5   6   6     1110.08     1339.23     43.58 o 
   6   6   6      266.33      300.57     27.02 o 
   7   6   6      164.95      151.94     26.69 o 
   8   6   6     1064.23     1111.26     56.33 o 
   9   6   6      218.15      181.35     34.83 o 
  10   6   6     1353.58     1306.09    103.39 o 
 -11   7   6      213.61      362.39     86.76 o 
 -10   7   6      758.79      744.26     90.95 o 
  -9   7   6     2929.79     3054.64    110.89 o 
  -8   7   6     3061.43     3158.05     92.73 o 
  -7   7   6     6893.13     7136.17    129.14 o 
  -6   7   6      797.92      768.97     33.75 o 
  -5   7   6     3930.88     3710.65     62.73 o 
  -4   7   6    21902.56    22531.65    184.44 o 
  -3   7   6     6799.97     6557.27     81.55 o 
  -2   7   6     1075.71     1161.00     28.46 o 
  -1   7   6     4756.91     4213.46     50.01 o 
   0   7   6    11404.28    11650.16     96.35 o 
   1   7   6    35066.98    35923.66    224.15 o 
   2   7   6     4035.44     3848.12     51.72 o 
   3   7   6    53439.31    55531.07    428.96 o 
   4   7   6     1004.70      936.25     27.54 o 
   5   7   6    16811.18    17397.09    262.05 o 
   6   7   6     1609.68     1539.26     53.01 o 
   7   7   6    21914.01    21636.45    272.62 o 
   8   7   6       30.43       32.43     26.07 o 
   9   7   6     1394.81     1495.05     95.08 o 
  10   7   6      758.71      805.03     63.06 o 
 -11   8   6       16.77       86.63     46.69 o 
 -10   8   6        3.42        2.27     26.72 o 
  -9   8   6      320.30      346.85     39.99 o 
  -8   8   6     2361.01     2343.41     85.46 o 
  -7   8   6     8625.26     8708.86    152.68 o 
  -6   8   6        0.74      -11.92     16.56 o 
  -5   8   6     2116.00     2021.83     44.28 o 
  -4   8   6     4680.20     4741.54     62.05 o 
  -3   8   6    17285.36    17401.76    157.97 o 
  -2   8   6    10691.54    10476.14     98.64 o 
  -1   8   6    14126.67    15119.67    120.40 o 
   0   8   6      818.92      849.97     21.91 o 
   1   8   6    11916.11    12659.23    109.07 o 
   2   8   6    14966.70    14542.44    145.40 o 
   3   8   6     4669.97     4891.18     72.35 o 
   4   8   6    14107.34    13474.19    142.16 o 
   5   8   6     2674.13     2716.13     61.86 o 
   6   8   6     1820.76     1783.19     60.66 o 
   7   8   6     1972.00     2043.91     74.82 o 
   8   8   6       30.59       45.26     24.20 o 
   9   8   6       51.19       70.53     25.76 o 
  10   8   6      119.06       94.55     47.42 o 
 -10   9   6       19.75      -40.34     40.34 o 
  -9   9   6     3748.68     3830.40    134.63 o 
  -8   9   6     2258.33     2196.81     82.72 o 
  -7   9   6     5836.31     5887.02    122.44 o 
  -6   9   6    11921.54    12362.90    166.24 o 
  -5   9   6     5748.83     5294.04     95.42 o 
  -4   9   6     7475.53     7662.09     91.49 o 
  -3   9   6     4011.71     4014.69     55.91 o 
  -2   9   6     1423.35     1347.75     29.88 o 
  -1   9   6     3130.08     2858.76     42.34 o 
   0   9   6        3.27        5.11      6.83 o 
   1   9   6     3425.64     2824.97     42.57 o 
   2   9   6    16671.34    17022.59    154.04 o 
   3   9   6    16475.86    16790.85    155.57 o 
   4   9   6      179.32      194.97     17.90 o 
   5   9   6    11768.47    11839.02    141.33 o 
   6   9   6     1000.38      941.79     44.26 o 
   7   9   6     2827.17     2737.84     94.59 o 
   8   9   6        6.42       -7.49     23.46 o 
   9   9   6     1344.92     1454.67     71.74 o 
  10   9   6      576.78      510.94     75.54 o 
 -10  10   6      700.30      798.76     62.05 o 
  -9  10   6      238.89      163.23     43.45 o 
  -8  10   6      323.04      391.84     38.73 o 
  -7  10   6      632.10      671.91     44.95 o 
  -6  10   6       70.83      113.93     21.22 o 
  -5  10   6     1039.91     1066.81     42.75 o 
  -4  10   6     3580.07     3563.70     71.70 o 
  -3  10   6      117.86      103.79     10.32 o 
  -2  10   6    12089.68    11990.17    110.08 o 
  -1  10   6        1.90       28.05      7.27 o 
   0  10   6      639.39      626.09     20.25 o 
   1  10   6     1817.81     2035.70     36.45 o 
   2  10   6     2577.29     2100.36     43.36 o 
   3  10   6     2173.47     2024.75     45.78 o 
   4  10   6     5598.48     5399.30     84.15 o 
   5  10   6       82.23       94.24     18.00 o 
   6  10   6     4562.74     4488.18     98.19 o 
   7  10   6        3.35       31.18     22.33 o 
   8  10   6     1254.90     1241.58     65.63 o 
   9  10   6      595.83      574.13     45.33 o 
  10  10   6       90.26      124.02     34.63 o 
 -10  11   6       39.47       23.94     43.91 o 
  -9  11   6     2670.29     2648.72    105.78 o 
  -8  11   6      148.97      106.71     28.72 o 
  -7  11   6     4097.34     4096.42    110.84 o 
  -6  11   6     9749.86     9818.18    146.51 o 
  -5  11   6     3313.22     3127.25     72.71 o 
  -4  11   6     1754.73     1778.90     44.06 o 
  -3  11   6      105.01       93.67      9.95 o 
  -2  11   6     3371.46     3405.00     52.55 o 
  -1  11   6     2946.79     3367.21     49.18 o 
   0  11   6     6792.66     6651.97     74.18 o 
   1  11   6      242.92      267.91     14.68 o 
   2  11   6    25192.84    25884.09    200.52 o 
   3  11   6      323.57      294.12     18.82 o 
   4  11   6       68.64       66.70     13.34 o 
   5  11   6      163.10      145.24     18.89 o 
   6  11   6     2658.50     2569.02     80.39 o 
   7  11   6     1590.78     1460.84     69.51 o 
   8  11   6      209.44      241.30     37.12 o 
   9  11   6      390.17      365.99     39.13 o 
  10  11   6      922.36      907.82     56.94 o 
 -10  12   6       12.96      -31.64     31.64 o 
  -9  12   6       41.68       -9.95     27.31 o 
  -8  12   6       52.77       39.38     25.98 o 
  -7  12   6     2877.68     2931.64     93.18 o 
  -6  12   6      148.81      182.95     24.19 o 
  -5  12   6      141.76       81.08     18.54 o 
  -4  12   6     6431.48     5817.54     97.46 o 
  -3  12   6    13986.02    13554.98    140.38 o 
  -2  12   6    13765.64    14018.68    127.15 o 
  -1  12   6     3740.46     3625.94     52.97 o 
   0  12   6    18882.90    19259.18    150.59 o 
   1  12   6      471.04      545.34     20.08 o 
   2  12   6     2148.33     2036.79     41.28 o 
   3  12   6      379.05      385.45     21.08 o 
   4  12   6      755.82      731.96     33.46 o 
   5  12   6     2148.35     2128.24     59.27 o 
   6  12   6      688.66      604.78     45.20 o 
   7  12   6      916.35      878.73     52.53 o 
   8  12   6      992.09     1104.05     61.49 o 
   9  12   6      390.71      410.76     42.18 o 
  10  12   6     3490.41     3626.50    134.81 o 
 -10  13   6      909.73     1002.91     68.12 o 
  -9  13   6      117.04       62.51     31.61 o 
  -8  13   6        6.40       30.89     24.70 o 
  -7  13   6       57.90       54.86     24.95 o 
  -6  13   6      173.62      145.02     22.93 o 
  -5  13   6     4719.10     4709.87    102.14 o 
  -4  13   6      282.67      226.78     21.84 o 
  -3  13   6     7059.11     6323.22     89.81 o 
  -2  13   6      658.82      702.28     24.38 o 
  -1  13   6     2489.37     2556.24     45.25 o 
   0  13   6    18003.46    17837.73    156.15 o 
   1  13   6      898.05      783.37     24.58 o 
   2  13   6      404.54      458.88     20.24 o 
   3  13   6    11935.02    11989.12    140.65 o 
   4  13   6      659.34      642.45     31.76 o 
   5  13   6     2872.43     2950.78     71.07 o 
   6  13   6     2260.21     2118.63     73.77 o 
   7  13   6      178.49      144.49     28.28 o 
   8  13   6      458.05      455.24     40.76 o 
   9  13   6     1101.10     1134.82     66.41 o 
  10  13   6       16.62       42.87     44.11 o 
 -10  14   6      137.58      138.90     34.01 o 
  -9  14   6       14.56      -30.19     30.19 o 
  -8  14   6      157.72      139.31     31.11 o 
  -7  14   6     2227.32     2172.08     86.40 o 
  -6  14   6       48.10       66.42     20.25 o 
  -5  14   6     4219.95     4071.18     95.89 o 
  -4  14   6    18845.66    18240.87    226.32 o 
  -3  14   6     1830.44     1871.44     47.10 o 
  -2  14   6    29002.34    28558.73    228.48 o 
  -1  14   6      536.67      617.82     22.72 o 
   0  14   6    17871.85    18587.42    152.68 o 
   1  14   6     2436.68     2444.45     45.29 o 
   2  14   6    11140.24    10327.81    117.47 o 
   3  14   6      354.40      356.22     23.44 o 
   4  14   6    11554.02    11725.28    147.56 o 
   5  14   6     1335.32     1284.80     51.71 o 
   6  14   6    13017.19    12537.17    195.47 o 
   7  14   6      109.72      149.32     24.31 o 
   8  14   6     4902.47     4891.82    145.51 o 
   9  14   6      113.58      106.37     30.84 o 
 -10  15   6      623.93      741.81     61.51 o 
  -9  15   6     2130.09     2054.78     94.73 o 
  -8  15   6     2761.24     2781.40    107.37 o 
  -7  15   6     1396.73     1326.25     70.42 o 
  -6  15   6     2022.00     1965.55     67.66 o 
  -5  15   6      912.44      854.14     44.56 o 
  -4  15   6     5450.44     5235.42    105.50 o 
  -3  15   6     2961.19     2797.61     60.32 o 
  -2  15   6     7048.49     6762.82     89.81 o 
  -1  15   6     6307.63     5879.11     77.40 o 
   0  15   6     1030.74     1016.24     30.49 o 
   1  15   6     1303.91     1431.31     36.61 o 
   2  15   6     1915.34     1859.95     52.31 o 
   3  15   6       15.26       34.03     14.82 o 
   4  15   6      641.45      723.30     34.62 o 
   5  15   6      406.46      430.28     31.90 o 
   6  15   6      893.90      880.06     48.97 o 
   7  15   6     1353.34     1277.15     59.91 o 
   8  15   6       10.13      -17.63     24.10 o 
   9  15   6     2257.69     2293.03    102.86 o 
 -10  16   6      837.99      923.28     69.65 o 
  -9  16   6      784.29      713.83     53.94 o 
  -8  16   6      484.18      517.79     41.81 o 
  -7  16   6      116.58      114.18     27.90 o 
  -6  16   6     3155.56     3118.98     94.50 o 
  -5  16   6     1385.42     1426.71     59.63 o 
  -4  16   6      966.29      942.85     44.05 o 
  -3  16   6      671.26      582.73     28.67 o 
  -2  16   6      711.03      709.14     30.28 o 
  -1  16   6    16086.16    16871.87    147.33 o 
   0  16   6     4046.56     4236.70     65.13 o 
   1  16   6    17219.85    17740.75    152.82 o 
   2  16   6     6203.73     6049.27     92.82 o 
   3  16   6      960.09      871.14     36.96 o 
   4  16   6     8090.73     7890.67    130.57 o 
   5  16   6     6203.22     5791.42    116.23 o 
   6  16   6     4851.74     4709.97    115.57 o 
   7  16   6     2585.67     2533.04     86.68 o 
   8  16   6     2397.82     2557.54    109.07 o 
   9  16   6     1432.28     1407.31     78.64 o 
  -9  17   6     1399.84     1448.15     78.97 o 
  -8  17   6     1259.65     1288.93     68.89 o 
  -7  17   6     3570.23     3536.69    114.38 o 
  -6  17   6      542.63      536.70     41.80 o 
  -5  17   6      424.69      447.20     35.46 o 
  -4  17   6     1468.50     1271.83     54.02 o 
  -3  17   6       59.77        5.24     14.25 o 
  -2  17   6     2576.90     2398.94     55.29 o 
  -1  17   6     2455.39     2235.08     46.64 o 
   0  17   6      480.70      481.61     22.39 o 
   1  17   6      128.17       93.47     13.22 o 
   2  17   6     1986.62     1707.53     48.98 o 
   3  17   6      327.83      326.99     24.89 o 
   4  17   6       44.93       18.68     16.86 o 
   5  17   6      668.94      560.11     37.92 o 
   6  17   6      773.88      773.79     46.12 o 
   7  17   6      902.66      896.97     54.85 o 
   8  17   6      508.67      501.39     45.52 o 
   9  17   6     2510.62     2868.51    123.00 o 
  -9  18   6      518.29      597.67     50.01 o 
  -8  18   6     6397.07     6407.16    180.94 o 
  -7  18   6     1527.68     1574.31     75.16 o 
  -6  18   6     2750.04     2682.43     90.01 o 
  -5  18   6     2758.77     2901.42     84.25 o 
  -4  18   6      656.71      550.94     35.19 o 
  -3  18   6      800.64      779.74     35.68 o 
  -2  18   6      607.91      528.00     27.32 o 
  -1  18   6     7547.21     7495.48     97.42 o 
   0  18   6        0.01       -1.24     11.15 o 
   1  18   6     6800.20     6745.22     92.86 o 
   2  18   6     2855.47     2717.09     61.23 o 
   3  18   6        8.19       14.93     16.27 o 
   4  18   6     4158.52     3835.38     94.18 o 
   5  18   6       35.49       35.68     19.85 o 
   6  18   6        4.32       27.67     20.52 o 
   7  18   6     2892.41     2860.87    108.02 o 
   8  18   6      600.62      659.33     51.44 o 
   9  18   6      688.81      706.40     55.12 o 
  -9  19   6     1615.14     1887.05     91.42 o 
  -8  19   6     1849.00     1994.86     95.63 o 
  -7  19   6     1669.88     1509.88     74.13 o 
  -6  19   6      223.07      256.73     30.40 o 
  -5  19   6     1592.76     1540.74     65.34 o 
  -4  19   6      971.85      880.25     44.86 o 
  -3  19   6     1062.63      972.61     45.36 o 
  -2  19   6    11267.27    11190.63    135.83 o 
  -1  19   6     2848.66     2787.74     57.81 o 
   0  19   6     2842.10     2986.21     57.59 o 
   1  19   6     6460.05     6267.42     96.15 o 
   2  19   6     3901.21     3745.01     74.08 o 
   3  19   6    12807.95    12328.35    168.70 o 
   4  19   6       31.20       27.49     18.12 o 
   5  19   6     5490.15     5282.41    125.76 o 
   6  19   6     6170.03     5957.88    148.11 o 
   7  19   6       99.96       60.05     26.24 o 
   8  19   6     1938.22     1944.68     87.88 o 
   9  19   6        5.07       87.52     41.63 o 
  -9  20   6      183.34      245.67     32.94 o 
  -8  20   6     4270.82     4383.58    165.74 o 
  -7  20   6      858.17      915.53     56.84 o 
  -6  20   6      925.24      922.66     52.66 o 
  -5  20   6     4871.79     4601.06    117.77 o 
  -4  20   6      103.22       92.79     20.84 o 
  -3  20   6        1.55        7.47     16.41 o 
  -2  20   6      101.54      124.63     18.84 o 
  -1  20   6     1949.24     1987.74     53.20 o 
   0  20   6       24.14        4.52     11.97 o 
   1  20   6     1052.78     1042.67     38.57 o 
   2  20   6      773.33      678.46     34.58 o 
   3  20   6       64.90       37.31     18.16 o 
   4  20   6     1061.45      987.35     47.64 o 
   5  20   6        4.98        9.44     19.40 o 
   6  20   6      300.10      247.92     34.20 o 
   7  20   6      326.03      324.17     32.22 o 
   8  20   6     1065.04     1055.46     63.28 o 
  -9  21   6      229.20      185.66     33.70 o 
  -8  21   6       20.17       16.65     26.31 o 
  -7  21   6       86.13       54.50     28.56 o 
  -6  21   6     1086.66     1037.46     59.84 o 
  -5  21   6     3065.06     2983.41     94.42 o 
  -4  21   6      447.51      397.25     31.99 o 
  -3  21   6     8793.38     8662.18    141.02 o 
  -2  21   6      884.86      893.73     38.93 o 
  -1  21   6    12793.87    12806.12    151.16 o 
   0  21   6     6829.65     6912.30     99.71 o 
   1  21   6     6946.73     6888.42    105.99 o 
   2  21   6     2161.40     2177.18     65.48 o 
   3  21   6     7291.05     7098.33    127.70 o 
   4  21   6      507.70      432.97     31.55 o 
   5  21   6     6879.13     6695.12    149.08 o 
   6  21   6     1856.83     1621.37     72.26 o 
   7  21   6     4243.08     4425.90    126.93 o 
   8  21   6     1133.37     1222.55     66.51 o 
  -8  22   6      704.19      705.72     54.42 o 
  -7  22   6     2387.65     2420.20    105.83 o 
  -6  22   6      493.80      508.20     42.74 o 
  -5  22   6     7696.60     7366.15    156.58 o 
  -4  22   6      656.00      628.30     40.17 o 
  -3  22   6     1387.29     1417.29     56.08 o 
  -2  22   6      245.57      250.68     23.46 o 
  -1  22   6     2444.90     2634.41     67.66 o 
   0  22   6      234.37      210.00     20.78 o 
   1  22   6     1687.41     1713.49     51.68 o 
   2  22   6     7897.90     7991.62    133.41 o 
   3  22   6      684.99      751.47     41.20 o 
   4  22   6     1747.06     1609.81     61.19 o 
   5  22   6      135.88      151.23     25.85 o 
   6  22   6     2349.43     2156.39     84.25 o 
   7  22   6     1756.66     1764.32     75.61 o 
   8  22   6        7.22      -17.95     29.92 o 
  -8  23   6     2585.20     2677.90    123.72 o 
  -7  23   6      175.20      211.73     32.27 o 
  -6  23   6     3552.72     3410.86    113.60 o 
  -5  23   6     1598.82     1607.11     70.05 o 
  -4  23   6     7999.58     7751.59    156.71 o 
  -3  23   6    11579.89    11538.76    175.72 o 
  -2  23   6     6902.29     6530.07    120.53 o 
  -1  23   6     4907.49     5047.93     96.29 o 
   0  23   6      228.49      217.09     22.90 o 
   1  23   6     4177.98     4255.64     88.53 o 
   2  23   6     1059.27      935.94     45.43 o 
   3  23   6      628.94      654.03     38.84 o 
   4  23   6      790.61      707.53     40.75 o 
   5  23   6     1373.04     1302.55     62.75 o 
   6  23   6       23.60       28.53     21.46 o 
   7  23   6     4149.72     4245.16    136.75 o 
   8  23   6        3.72       -0.61     37.08 o 
  -8  24   6       39.06       -8.24     28.64 o 
  -7  24   6     1680.40     1657.32     84.65 o 
  -6  24   6      169.45      133.84     28.13 o 
  -5  24   6     4261.83     4071.33    115.52 o 
  -4  24   6     1609.27     1493.01     67.01 o 
  -3  24   6      139.19      112.11     22.13 o 
  -2  24   6      745.12      732.40     39.80 o 
  -1  24   6       21.08       24.11     17.08 o 
   0  24   6        0.29       20.19     16.81 o 
   1  24   6      740.68      736.44     37.87 o 
   2  24   6     6041.05     6079.61    119.65 o 
   3  24   6     1412.94     1414.06     56.88 o 
   4  24   6     3129.23     3124.91     93.17 o 
   5  24   6     1542.25     1531.11     68.95 o 
   6  24   6      855.62      854.00     49.92 o 
   7  24   6      266.64      246.35     33.34 o 
  -7  25   6      564.02      671.51     71.28 o 
  -6  25   6      900.13      916.16     61.96 o 
  -5  25   6     1424.65     1483.51     67.47 o 
  -4  25   6     1104.10     1018.88     52.72 o 
  -3  25   6     3263.85     3275.85     89.18 o 
  -2  25   6      242.20      211.90     24.27 o 
  -1  25   6     5337.01     5619.83    111.61 o 
   0  25   6     1085.69     1150.38     50.41 o 
   1  25   6      130.65      148.79     24.33 o 
   2  25   6     1363.54     1314.65     54.12 o 
   3  25   6      332.47      274.22     26.77 o 
   4  25   6       18.86      -19.58     19.58 o 
   5  25   6      957.10      922.69     53.60 o 
   6  25   6      140.23       75.90     35.31 o 
   7  25   6        0.58       66.02     31.95 o 
  -7  26   6     4043.24     4337.85    239.52 o 
  -6  26   6      874.91      816.89     57.87 o 
  -5  26   6     8265.88     8114.35    173.19 o 
  -4  26   6        3.80       18.04     23.87 o 
  -3  26   6     4936.57     4765.08    116.11 o 
  -2  26   6     1309.26     1348.31     61.55 o 
  -1  26   6      836.11      961.82     44.58 o 
   0  26   6      385.83      351.38     31.29 o 
   1  26   6     1217.26     1235.31     56.78 o 
   2  26   6     3688.57     3653.74     93.25 o 
   3  26   6        0.07      -19.86     19.86 o 
   4  26   6      882.55      894.86     49.33 o 
   5  26   6       40.88       92.25     23.92 o 
   6  26   6      398.43      418.37     32.57 o 
   7  26   6      178.99      195.72     33.21 o 
  -7  27   6        0.62      -28.44     29.67 o 
  -6  27   6     1246.80     1303.41     94.97 o 
  -5  27   6     1768.88     1670.31     70.29 o 
  -4  27   6     2801.39     2942.95     94.04 o 
  -3  27   6     2346.04     2342.81     80.28 o 
  -2  27   6     4544.69     4636.80    112.16 o 
  -1  27   6     7429.93     7336.47    149.84 o 
   0  27   6      349.36      356.84     31.91 o 
   1  27   6     2227.45     2135.18     81.94 o 
   2  27   6     2176.05     2147.59     70.89 o 
   3  27   6     1529.30     1450.18     62.48 o 
   4  27   6       38.89       47.87     22.18 o 
   5  27   6      642.34      592.04     48.71 o 
   6  27   6       10.86       32.42     27.74 o 
  -6  28   6      557.54      604.08     56.44 o 
  -5  28   6       37.21       62.04     26.68 o 
  -4  28   6       89.60      119.92     26.43 o 
  -3  28   6      159.94      165.01     25.32 o 
  -2  28   6     1339.57     1376.56     59.34 o 
  -1  28   6      541.36      548.02     41.73 o 
   0  28   6     2835.11     2926.46     97.01 o 
   1  28   6     1489.43     1583.01     71.02 o 
   2  28   6     6286.28     6376.62    153.48 o 
   3  28   6       33.46       19.33     21.56 o 
   4  28   6    10091.12    10253.22    206.48 o 
   5  28   6      567.43      553.95     45.68 o 
   6  28   6     4112.76     3980.31    142.84 o 
  -6  29   6     3592.22     3992.08    148.13 o 
  -5  29   6      389.91      424.93     40.23 o 
  -4  29   6     3596.76     3726.59    108.38 o 
  -3  29   6     1460.11     1391.61     64.24 o 
  -2  29   6       50.39       35.31     22.86 o 
  -1  29   6      821.95      810.31     52.08 o 
   0  29   6       90.07      101.75     28.29 o 
   1  29   6      459.65      514.35     39.48 o 
   2  29   6      313.76      312.87     34.78 o 
   3  29   6        8.66       17.68     22.47 o 
   4  29   6      506.53      574.50     38.72 o 
   5  29   6      288.59      280.64     45.57 o 
  -5  30   6      345.44      392.71     45.43 o 
  -4  30   6      745.26      774.32     47.19 o 
  -3  30   6      682.95      683.21     45.37 o 
  -2  30   6      167.65      181.02     30.56 o 
  -1  30   6     1718.70     1773.44     76.04 o 
   0  30   6     1976.84     2090.87     88.34 o 
   1  30   6      604.88      683.60     46.22 o 
   2  30   6     3517.59     3748.19    125.90 o 
   3  30   6      478.79      480.50     39.08 o 
   4  30   6     5466.50     5653.70    137.33 o 
   5  30   6       83.80      112.32     29.90 o 
  -5  31   6      141.57      117.69     27.92 o 
  -4  31   6      141.40      167.41     33.50 o 
  -3  31   6       35.49        1.12     22.80 o 
  -2  31   6      289.63      272.36     31.95 o 
  -1  31   6       17.73       31.23     22.69 o 
   0  31   6     1282.44     1246.95     66.36 o 
   1  31   6     1665.78     1648.64     79.39 o 
   2  31   6      393.86      309.09     46.21 o 
   3  31   6     1696.51     1886.59     86.63 o 
   4  31   6        0.39      -27.50     28.06 o 
  -4  32   6       23.47       -8.29     31.13 o 
  -3  32   6       62.17       71.82     27.56 o 
  -2  32   6     1058.44     1078.38     62.46 o 
  -1  32   6       31.17       35.07     31.82 o 
   0  32   6        5.60       19.81     23.44 o 
   1  32   6       51.35       44.88     24.53 o 
   2  32   6     1613.72     1555.74     76.85 o 
   3  32   6       43.38       57.98     26.14 o 
   4  32   6      591.97      606.33     54.36 o 
  -3  33   6      657.54      701.00     53.15 o 
  -2  33   6        6.53      -13.07     25.68 o 
  -1  33   6      461.97      467.83     40.82 o 
   0  33   6      553.78      558.18     45.45 o 
   1  33   6     1113.33     1125.73     66.74 o 
   2  33   6      142.26      155.65     47.40 o 
   3  33   6        0.74       37.35     27.59 o 
  -2  34   6        5.84       23.70     29.70 o 
  -1  34   6      570.34      625.00     47.11 o 
   0  34   6       27.45       79.82     44.90 o 
   1  34   6     1352.22     1604.66     83.72 o 
   2  34   6       72.27       53.23     43.14 o 
 -11   0   7     1764.85     1870.31    296.97 o 
  -9   0   7     1329.25     1376.70    119.90 o 
  -7   0   7        0.78       36.25     22.85 o 
  -5   0   7     5236.64     5249.69    107.34 o 
  -3   0   7    11916.67    11212.58    156.92 o 
  -1   0   7    20187.95    19133.79    184.52 o 
   1   0   7    53578.58    54992.90    446.68 o 
   3   0   7    67706.36    69470.60    883.56 o 
   5   0   7     7637.26     7627.83    143.94 o 
   7   0   7     5456.41     5367.36    159.50 o 
   9   0   7     2474.72     2562.72    139.38 o 
 -11   1   7      371.55      294.78     58.11 o 
 -10   1   7      517.77      548.04     49.06 o 
  -9   1   7     4063.76     4357.68    121.01 o 
  -8   1   7        3.31       -8.63     21.32 o 
  -7   1   7     9232.35     9499.04    128.44 o 
  -6   1   7     2789.11     2836.34     61.25 o 
  -5   1   7       10.20       19.08     11.09 o 
  -4   1   7     1222.34     1309.77     31.38 o 
  -3   1   7     1752.93     2275.20     35.16 o 
  -2   1   7     3649.49     3665.34     46.65 o 
  -1   1   7       77.20      133.70      7.68 o 
   0   1   7     1414.32     1130.19     23.41 o 
   1   1   7     2894.13     3046.91     43.64 o 
   2   1   7     9460.92    10001.90     98.74 o 
   3   1   7    28165.06    29576.05    274.31 o 
   4   1   7     1017.90      965.10     25.29 o 
   5   1   7       82.43      112.91     14.07 o 
   6   1   7      295.79      269.13     25.48 o 
   7   1   7     5921.94     5829.21    127.29 o 
   8   1   7      236.02      233.66     32.07 o 
   9   1   7     8488.58     8437.69    185.98 o 
  10   1   7       49.67       24.74     29.53 o 
 -11   2   7     3030.75     3219.56    173.49 o 
 -10   2   7     3186.10     3411.56    132.57 o 
  -9   2   7     1396.99     1475.58     71.77 o 
  -8   2   7     4972.55     5125.56    109.55 o 
  -7   2   7      223.25      182.15     22.79 o 
  -6   2   7     5344.51     5293.48     87.31 o 
  -5   2   7        0.12        5.26     11.86 o 
  -4   2   7    20399.33    21253.62    174.08 o 
  -3   2   7    13896.40    14930.97    117.88 o 
  -2   2   7      183.02      209.45     10.17 o 
  -1   2   7    50520.68    52926.82    302.78 o 
   0   2   7    37327.41    42024.55    249.12 o 
   1   2   7    42476.74    44178.99    261.95 o 
   2   2   7    23875.08    26006.41    300.07 o 
   3   2   7    21107.87    21814.27    185.79 o 
   4   2   7      182.68      274.62     16.20 o 
   5   2   7      537.26      564.78     25.45 o 
   6   2   7     2623.27     2814.70     77.42 o 
   7   2   7       33.01       74.27     22.35 o 
   8   2   7     1779.10     1806.33     78.35 o 
   9   2   7     2008.20     2054.89     91.19 o 
  10   2   7     1599.12     1630.45     93.88 o 
 -11   3   7        1.51      -11.35     44.77 o 
 -10   3   7     1345.09     1354.21     82.07 o 
  -9   3   7        2.90        1.54     23.05 o 
  -8   3   7     1277.34     1269.55     57.35 o 
  -7   3   7     2088.11     2042.52     60.30 o 
  -6   3   7     5329.88     5340.10     83.95 o 
  -5   3   7     1259.19     1287.88     35.76 o 
  -4   3   7     7494.48     8026.43     86.87 o 
  -3   3   7    11992.04    11463.50    111.90 o 
  -2   3   7     3551.23     3712.06     51.52 o 
  -1   3   7    10917.22    10949.64     90.39 o 
   0   3   7    21251.71    22166.13    161.18 o 
   1   3   7     2363.53     2537.27     37.15 o 
   2   3   7    15266.04    16282.96    143.37 o 
   3   3   7     5325.46     5046.30     79.53 o 
   4   3   7      159.27      179.97     13.55 o 
   5   3   7     2039.79     2081.75     48.35 o 
   6   3   7     1191.74     1255.28     48.83 o 
   7   3   7     1738.74     1662.09     65.71 o 
   8   3   7       35.03       45.76     22.87 o 
   9   3   7     1627.31     1618.14     84.47 o 
  10   3   7        9.11       29.16     34.43 o 
 -11   4   7     1920.85     2158.64    147.93 o 
 -10   4   7     2322.86     2563.18    109.14 o 
  -9   4   7      424.29      438.78     42.65 o 
  -8   4   7    11055.27    11455.05    191.72 o 
  -7   4   7     1208.66     1126.00     44.70 o 
  -6   4   7     9489.39     9719.67    123.55 o 
  -5   4   7       67.20       53.23     13.05 o 
  -4   4   7     3658.41     3290.22     54.84 o 
  -3   4   7       21.97       66.90      9.33 o 
  -2   4   7       67.00       56.13      8.83 o 
  -1   4   7      493.19      515.46     15.17 o 
   0   4   7     2886.63     3067.71     43.13 o 
   1   4   7     2291.56     2381.00     35.62 o 
   2   4   7    25040.83    25334.96    253.75 o 
   3   4   7     2903.06     2887.56     50.60 o 
   4   4   7     3070.26     2981.09     56.51 o 
   5   4   7     1500.05     1530.34     43.85 o 
   6   4   7      596.89      548.59     37.44 o 
   7   4   7      258.67      242.41     27.69 o 
   8   4   7     1397.27     1435.79     69.45 o 
   9   4   7       78.60       94.63     32.07 o 
  10   4   7     4677.91     4876.13    162.29 o 
 -11   5   7     1365.62     1500.86    104.61 o 
 -10   5   7      243.26      208.19     35.85 o 
  -9   5   7     2162.76     2265.68     86.35 o 
  -8   5   7     5220.85     5455.88    133.78 o 
  -7   5   7     2238.05     2321.93     68.24 o 
  -6   5   7    13898.67    13869.84    152.98 o 
  -5   5   7     6392.09     6093.58     86.71 o 
  -4   5   7    19701.04    20112.73    168.37 o 
  -3   5   7    20134.24    21108.63    178.85 o 
  -2   5   7     2705.51     2561.49     42.97 o 
  -1   5   7      291.90      227.66     10.28 o 
   0   5   7     4254.38     4299.10     51.42 o 
   1   5   7      187.68      230.36     10.89 o 
   2   5   7     2440.21     2449.03     44.80 o 
   3   5   7        0.35       -6.96     11.50 o 
   4   5   7     3997.48     3829.57     64.89 o 
   5   5   7     1640.56     1770.90     47.16 o 
   6   5   7    13773.22    13956.74    188.63 o 
   7   5   7      608.33      635.55     41.75 o 
   8   5   7     1047.53     1108.60     65.04 o 
   9   5   7      475.14      434.61     48.50 o 
  10   5   7      346.98      352.88     41.43 o 
 -11   6   7        9.63      -37.76     37.76 o 
 -10   6   7     1406.62     1353.77     84.95 o 
  -9   6   7       28.55      -18.52     29.69 o 
  -8   6   7      161.71      193.57     27.29 o 
  -7   6   7      604.57      557.35     38.52 o 
  -6   6   7      595.61      580.12     29.75 o 
  -5   6   7    10312.42    10594.15    126.32 o 
  -4   6   7    14226.55    13814.55    134.41 o 
  -3   6   7      982.79     1210.73     28.86 o 
  -2   6   7    10098.03    10433.47     95.31 o 
  -1   6   7      778.66      695.52     19.00 o 
   0   6   7        0.41        9.02      6.10 o 
   1   6   7    12435.63    13437.30    107.68 o 
   2   6   7    19554.61    21070.55    160.39 o 
   3   6   7      109.49      110.16     10.02 o 
   4   6   7     6224.86     5984.49     79.95 o 
   5   6   7       62.74       72.53     21.39 o 
   6   6   7      929.04      982.34     49.95 o 
   7   6   7      248.06      223.58     32.97 o 
   8   6   7      341.02      296.52     31.95 o 
   9   6   7       31.77       62.81     28.77 o 
  10   6   7       57.11       69.37     33.86 o 
 -11   7   7      195.02      264.50     96.72 o 
 -10   7   7      184.25      143.36     43.33 o 
  -9   7   7     2919.57     3073.61    105.77 o 
  -8   7   7     6337.12     6519.84    131.79 o 
  -7   7   7      214.34      246.66     28.28 o 
  -6   7   7    18200.96    18967.53    202.79 o 
  -5   7   7      139.18      137.96     15.12 o 
  -4   7   7    33910.73    34174.32    255.34 o 
  -3   7   7     1544.01     1246.05     27.96 o 
  -2   7   7     6029.30     5613.90     64.80 o 
  -1   7   7     6437.43     6318.77     66.30 o 
   0   7   7     2281.28     1970.63     34.98 o 
   1   7   7        0.65       -6.76      6.76 o 
   2   7   7    15884.75    16213.35    134.10 o 
   3   7   7     9256.57     8937.51     93.98 o 
   4   7   7     8134.22     7748.68    102.71 o 
   5   7   7      759.26      790.69     36.03 o 
   6   7   7    35093.14    36196.02    346.29 o 
   7   7   7     2221.95     2314.87     80.37 o 
   8   7   7     8510.00     8728.68    184.75 o 
   9   7   7     1818.49     1937.16     92.46 o 
  10   7   7      128.48      101.85     36.20 o 
 -10   8   7      141.98       73.07     30.99 o 
  -9   8   7       21.01        8.57     27.39 o 
  -8   8   7      148.02      173.80     29.53 o 
  -7   8   7     1739.34     1779.18     63.81 o 
  -6   8   7     1443.27     1460.24     50.88 o 
  -5   8   7     4686.24     4930.34     83.29 o 
  -4   8   7       18.91       45.69      9.21 o 
  -3   8   7       84.79      189.18     15.17 o 
  -2   8   7     4973.48     4866.81     66.26 o 
  -1   8   7     2850.31     3146.53     45.36 o 
   0   8   7    18233.63    19824.24    146.16 o 
   1   8   7     2876.01     3290.24     46.98 o 
   2   8   7    10348.73    10057.54     98.20 o 
   3   8   7     2509.10     2590.40     51.73 o 
   4   8   7    13514.06    13104.70    150.53 o 
   5   8   7     2866.32     2853.81     68.09 o 
   6   8   7    25672.68    26082.79    273.55 o 
   7   8   7      271.33      275.54     31.38 o 
   8   8   7      956.00      960.93     56.86 o 
   9   8   7      362.17      364.56     38.03 o 
  10   8   7     3105.44     3257.34    137.89 o 
 -10   9   7      855.12      856.37     60.70 o 
  -9   9   7       35.28       43.10     27.87 o 
  -8   9   7     5029.14     5118.98    128.50 o 
  -7   9   7        6.19        0.29     18.59 o 
  -6   9   7     5693.53     5756.22    104.42 o 
  -5   9   7    15536.58    15610.53    174.75 o 
  -4   9   7     7872.13     7842.49    111.28 o 
  -3   9   7    13702.10    13479.41    133.22 o 
  -2   9   7     5992.15     5561.03     68.27 o 
  -1   9   7    13314.60    13330.01    111.61 o 
   0   9   7       91.79       49.21      8.44 o 
   1   9   7      142.36      196.57     11.83 o 
   2   9   7     1561.80     1355.99     31.06 o 
   3   9   7    34759.70    34865.93    335.97 o 
   4   9   7     3836.52     3654.91     67.97 o 
   5   9   7    13702.15    13850.57    165.92 o 
   6   9   7     6995.21     7037.66    132.94 o 
   7   9   7      547.78      447.46     40.59 o 
   8   9   7     2964.08     3221.40    108.83 o 
   9   9   7      149.83      108.91     32.37 o 
  10   9   7      291.97      344.88     43.20 o 
 -10  10   7      272.47      253.10     34.93 o 
  -9  10   7       89.58       92.13     28.11 o 
  -8  10   7     4262.59     4309.33    114.94 o 
  -7  10   7      774.41      873.80     49.33 o 
  -6  10   7     3163.98     3046.57     74.51 o 
  -5  10   7     3289.21     3256.06     72.55 o 
  -4  10   7     2150.43     2029.55     48.65 o 
  -3  10   7       75.57       88.54     11.97 o 
  -2  10   7       39.46       61.53      9.84 o 
  -1  10   7    13837.50    15562.49    126.77 o 
   0  10   7       55.83       56.18      9.09 o 
   1  10   7     6620.85     6980.08     79.99 o 
   2  10   7     3691.46     3427.90     58.33 o 
   3  10   7      116.62      144.88     15.37 o 
   4  10   7     4370.49     4303.73     75.53 o 
   5  10   7     7981.86     7866.93    126.68 o 
   6  10   7       20.11       46.88     19.12 o 
   7  10   7      176.63      115.98     29.08 o 
   8  10   7      214.69      237.84     34.45 o 
   9  10   7       24.80       35.50     34.54 o 
  10  10   7       15.37       84.44     35.34 o 
 -10  11   7      924.54      894.81     65.95 o 
  -9  11   7      119.80       92.36     28.06 o 
  -8  11   7     1333.46     1342.54     65.58 o 
  -7  11   7      109.64      101.70     24.86 o 
  -6  11   7      894.41      913.98     41.50 o 
  -5  11   7     8585.42     8350.35    122.05 o 
  -4  11   7      304.48      350.97     23.45 o 
  -3  11   7     7132.73     6840.48     81.41 o 
  -2  11   7     2285.49     2149.74     41.85 o 
  -1  11   7     1793.66     1982.51     38.37 o 
   0  11   7     4837.06     4996.99     64.57 o 
   1  11   7       27.00       30.83      9.03 o 
   2  11   7      377.10      478.92     20.92 o 
   3  11   7    15686.42    15908.89    155.97 o 
   4  11   7       11.57       17.54     14.07 o 
   5  11   7     2375.41     2291.42     65.77 o 
   6  11   7     1008.88      918.67     44.04 o 
   7  11   7      455.76      421.60     37.19 o 
   8  11   7      277.95      232.70     32.61 o 
   9  11   7      581.46      598.70     45.36 o 
  10  11   7      759.07      856.25     64.89 o 
 -10  12   7      804.79      990.97     70.89 o 
  -9  12   7       64.62        2.00     26.77 o 
  -8  12   7     1962.36     1904.60     78.84 o 
  -7  12   7     1164.21     1128.78     58.56 o 
  -6  12   7     3749.08     3742.71    101.47 o 
  -5  12   7     2204.34     2041.34     59.73 o 
  -4  12   7     1578.80     1638.45     48.78 o 
  -3  12   7      430.70      325.51     16.78 o 
  -2  12   7    23167.39    23770.81    191.70 o 
  -1  12   7    37493.13    39992.63    272.19 o 
   0  12   7      524.11      471.72     19.66 o 
   1  12   7    34051.91    35602.77    239.94 o 
   2  12   7     2650.60     2499.36     46.92 o 
   3  12   7     5669.01     5455.15     82.86 o 
   4  12   7     2869.77     2784.94     65.38 o 
   5  12   7        3.14       25.86     16.10 o 
   6  12   7    11401.07    11295.63    181.98 o 
   7  12   7      305.10      290.30     32.73 o 
   8  12   7       94.87       82.94     25.06 o 
   9  12   7      281.15      309.02     35.39 o 
  10  12   7     1107.01      991.99    172.35 o 
 -10  13   7      920.12      972.28     69.04 o 
  -9  13   7     3345.40     3679.27    133.25 o 
  -8  13   7       51.95       55.61     36.45 o 
  -7  13   7      848.24      882.60     50.12 o 
  -6  13   7      892.22      853.38     48.97 o 
  -5  13   7      531.64      574.55     32.64 o 
  -4  13   7      466.03      402.52     26.10 o 
  -3  13   7     3097.62     2868.24     56.64 o 
  -2  13   7      693.23      667.04     24.55 o 
  -1  13   7     1570.77     1281.27     32.37 o 
   0  13   7       94.92       87.53     11.96 o 
   1  13   7      861.81      981.50     30.01 o 
   2  13   7       75.47       57.29     11.38 o 
   3  13   7     4388.90     3925.82     75.61 o 
   4  13   7     1390.27     1383.96     46.44 o 
   5  13   7     1423.83     1391.20     52.11 o 
   6  13   7     1627.86     1517.48     63.00 o 
   7  13   7     2697.56     2607.65     94.22 o 
   8  13   7      391.47      479.23     40.80 o 
   9  13   7     9704.04     9784.57    288.38 o 
 -10  14   7      161.75      261.47     59.50 o 
  -9  14   7      739.99      754.59     58.04 o 
  -8  14   7     1661.18     1694.10     79.66 o 
  -7  14   7      154.32      173.11     28.94 o 
  -6  14   7      112.75       78.46     28.46 o 
  -5  14   7     5134.23     4767.06    104.98 o 
  -4  14   7     7429.83     6987.23    108.69 o 
  -3  14   7    11444.11    11227.35    126.72 o 
  -2  14   7     7597.79     7421.13     90.48 o 
  -1  14   7    42209.41    44135.86    352.45 o 
   0  14   7     3618.96     3451.50     58.76 o 
   1  14   7    20741.15    20460.11    164.86 o 
   2  14   7     1004.15      961.28     30.47 o 
   3  14   7    11831.43    11695.10    142.72 o 
   4  14   7     3583.25     3464.90     75.46 o 
   5  14   7    18283.45    17715.06    230.07 o 
   6  14   7      943.13      801.86     46.82 o 
   7  14   7     3357.36     3267.23    108.41 o 
   8  14   7     1792.54     1795.50     80.40 o 
   9  14   7     2638.75     2631.99    112.43 o 
 -10  15   7      418.40      477.16     45.21 o 
  -9  15   7     2119.87     2288.13    114.50 o 
  -8  15   7      167.01      269.38     33.71 o 
  -7  15   7     1847.61     1697.35     76.29 o 
  -6  15   7     2727.55     2584.97     86.49 o 
  -5  15   7      963.66      873.99     44.98 o 
  -4  15   7      817.20      744.75     34.85 o 
  -3  15   7     1660.84     1487.30     46.75 o 
  -2  15   7     3420.23     3569.26     60.62 o 
  -1  15   7        0.28       -1.83     11.98 o 
   0  15   7     9770.87     9066.33    103.56 o 
   1  15   7     1325.91     1383.44     35.89 o 
   2  15   7     7679.73     7439.33    100.09 o 
   3  15   7       82.69       64.03     16.99 o 
   4  15   7      258.91      251.96     22.26 o 
   5  15   7      255.22      162.01     25.75 o 
   6  15   7     1135.66     1196.38     56.81 o 
   7  15   7     3291.20     3142.06    113.04 o 
   8  15   7       77.58       80.03     25.52 o 
   9  15   7     2992.81     3141.03    123.30 o 
 -10  16   7     2270.73     2312.23    137.26 o 
  -9  16   7     2292.86     2293.59    108.99 o 
  -8  16   7     3773.32     3883.05    130.79 o 
  -7  16   7       20.98       13.14     24.26 o 
  -6  16   7     4334.94     4184.44    112.80 o 
  -5  16   7     6205.46     5786.45    119.63 o 
  -4  16   7       89.06       47.84     17.80 o 
  -3  16   7     2357.01     2404.77     60.52 o 
  -2  16   7      508.15      421.28     23.98 o 
  -1  16   7     8950.59     9349.51    106.59 o 
   0  16   7     1064.43     1058.88     32.49 o 
   1  16   7     5285.61     4922.09     73.60 o 
   2  16   7      259.82      301.29     21.38 o 
   3  16   7     9116.31     9483.60    129.90 o 
   4  16   7       26.90       -3.13     16.09 o 
   5  16   7     6394.28     6069.94    127.41 o 
   6  16   7     3291.23     3145.60     93.66 o 
   7  16   7     4078.36     4126.49    124.00 o 
   8  16   7     1432.14     1319.15     72.19 o 
   9  16   7     2392.20     2594.84    163.43 o 
  -9  17   7     2625.55     2861.70    123.97 o 
  -8  17   7      405.63      377.56     41.02 o 
  -7  17   7     1149.49     1166.62     67.23 o 
  -6  17   7     2019.74     1811.08     75.24 o 
  -5  17   7      270.74      261.97     26.76 o 
  -4  17   7     2609.20     2509.69     71.18 o 
  -3  17   7     1184.18     1043.86     40.00 o 
  -2  17   7     4482.75     4439.70     80.07 o 
  -1  17   7     3361.27     3061.47     55.80 o 
   0  17   7     4846.06     5058.74     74.62 o 
   1  17   7      197.44      165.75     15.25 o 
   2  17   7    12247.43    11676.03    149.48 o 
   3  17   7      245.64      242.56     21.87 o 
   4  17   7      449.51      442.11     30.88 o 
   5  17   7       20.02       21.85     19.30 o 
   6  17   7      332.38      264.17     29.66 o 
   7  17   7      186.11      175.94     29.42 o 
   8  17   7      558.76      586.87     46.87 o 
   9  17   7      550.48      561.89     45.47 o 
  -9  18   7      667.50      668.73     53.30 o 
  -8  18   7     2147.87     2163.47     91.32 o 
  -7  18   7     3637.39     3706.15    125.49 o 
  -6  18   7     4432.38     4199.70    128.56 o 
  -5  18   7      445.24      428.02     33.97 o 
  -4  18   7     3639.81     3209.99     85.11 o 
  -3  18   7        8.67       16.55     15.64 o 
  -2  18   7      105.55      116.96     16.40 o 
  -1  18   7      164.71      178.52     16.98 o 
   0  18   7     5852.68     5877.36     82.83 o 
   1  18   7      308.68      333.13     22.43 o 
   2  18   7    14723.49    14434.49    173.39 o 
   3  18   7      365.33      363.23     27.20 o 
   4  18   7     2405.74     2359.93     71.18 o 
   5  18   7     1617.95     1432.39     61.24 o 
   6  18   7     1135.21     1058.16     54.63 o 
   7  18   7      780.61      773.02     55.59 o 
   8  18   7      932.05      885.03     61.85 o 
   9  18   7      540.03      480.27     42.48 o 
  -9  19   7     4392.48     4221.95    175.86 o 
  -8  19   7     1366.05     1254.24     73.30 o 
  -7  19   7     8057.94     7888.15    213.43 o 
  -6  19   7     1484.15     1474.32     72.08 o 
  -5  19   7       64.82       53.54     21.58 o 
  -4  19   7     3226.64     2860.67     91.69 o 
  -3  19   7      866.58      844.04     40.96 o 
  -2  19   7      507.06      543.61     28.30 o 
  -1  19   7      311.16      320.46     22.36 o 
   0  19   7     1718.03     1542.16     41.67 o 
   1  19   7     3748.65     3519.93     71.44 o 
   2  19   7      347.30      382.50     26.50 o 
   3  19   7     6763.34     6649.23    124.81 o 
   4  19   7     1312.71     1200.94     53.70 o 
   5  19   7      376.12      379.01     32.92 o 
   6  19   7     1398.69     1284.02     61.94 o 
   7  19   7      967.78      934.05     61.95 o 
   8  19   7      319.14      295.09     48.55 o 
  -9  20   7       20.85       12.88     52.11 o 
  -8  20   7       23.23      -26.52     26.52 o 
  -7  20   7     3889.51     3746.01    121.66 o 
  -6  20   7      213.39      210.68     38.80 o 
  -5  20   7     1928.03     1976.84     77.43 o 
  -4  20   7        3.56       -3.04     17.53 o 
  -3  20   7      430.57      343.82     27.89 o 
  -2  20   7       38.35       34.60     16.02 o 
  -1  20   7     1916.88     1899.50     52.74 o 
   0  20   7       21.57       32.13     14.88 o 
   1  20   7     8997.01     9004.16    122.41 o 
   2  20   7     5363.96     5142.11     96.46 o 
   3  20   7     1469.15     1450.09     55.56 o 
   4  20   7     1230.27     1225.99     54.04 o 
   5  20   7     1554.90     1450.20     64.92 o 
   6  20   7      939.87      934.11     55.20 o 
   7  20   7     1396.58     1470.62     80.30 o 
   8  20   7      774.74      843.20     67.29 o 
  -8  21   7     2244.39     2225.12     96.41 o 
  -7  21   7     1575.88     1541.51     74.91 o 
  -6  21   7     2185.22     2128.95     87.31 o 
  -5  21   7       35.44       19.11     22.33 o 
  -4  21   7     3167.20     3025.93     83.75 o 
  -3  21   7      576.31      629.78     36.90 o 
  -2  21   7    11912.90    12168.47    166.65 o 
  -1  21   7     1499.15     1553.37     49.04 o 
   0  21   7    10222.90    10406.64    133.55 o 
   1  21   7      481.57      516.19     29.18 o 
   2  21   7    15052.10    15226.07    192.29 o 
   3  21   7     7530.89     7332.49    131.39 o 
   4  21   7     2467.35     2391.25     74.89 o 
   5  21   7      631.95      559.12     39.22 o 
   6  21   7     9893.54     9475.87    206.10 o 
   7  21   7       17.71       24.08     28.86 o 
   8  21   7      397.69      427.32     37.73 o 
  -8  22   7     1287.24     1265.52     69.17 o 
  -7  22   7      430.35      351.77     35.23 o 
  -6  22   7     1181.94     1184.88     61.63 o 
  -5  22   7     6877.49     6867.23    144.89 o 
  -4  22   7       38.08       42.08     19.71 o 
  -3  22   7       72.04       85.34     20.74 o 
  -2  22   7      836.25      832.89     41.60 o 
  -1  22   7      128.77      110.53     18.50 o 
   0  22   7       38.98       34.09     18.26 o 
   1  22   7      566.49      534.76     31.23 o 
   2  22   7      556.92      522.53     34.14 o 
   3  22   7     1440.21     1370.35     55.70 o 
   4  22   7      526.58      519.74     36.21 o 
   5  22   7      931.63      884.34     52.51 o 
   6  22   7       30.81       67.85     22.48 o 
   7  22   7     1507.72     1439.74     75.21 o 
   8  22   7     2307.15     2388.15     99.53 o 
  -8  23   7      518.25      519.87     42.03 o 
  -7  23   7      560.57      477.39     41.62 o 
  -6  23   7       74.00       63.67     24.24 o 
  -5  23   7      637.85      640.16     41.97 o 
  -4  23   7     2021.91     1908.96     67.68 o 
  -3  23   7    11227.66    11395.72    198.79 o 
  -2  23   7     4528.26     4259.83     96.63 o 
  -1  23   7     3488.52     3437.19     83.25 o 
   0  23   7     8030.93     8166.85    133.50 o 
   1  23   7      171.94      154.34     21.30 o 
   2  23   7    10386.92    10641.96    160.91 o 
   3  23   7      378.72      322.17     28.77 o 
   4  23   7      823.21      768.10     42.74 o 
   5  23   7      915.73      831.99     50.94 o 
   6  23   7     1161.24     1106.36     85.25 o 
   7  23   7      134.44      104.59     28.39 o 
  -8  24   7      267.31      272.23     37.46 o 
  -7  24   7      182.22      179.16     29.81 o 
  -6  24   7     1391.04     1421.09     67.92 o 
  -5  24   7      871.32      795.28     55.06 o 
  -4  24   7     3216.30     3124.84     93.76 o 
  -3  24   7       15.60      -10.32     18.42 o 
  -2  24   7     2665.43     2496.37     73.69 o 
  -1  24   7     1148.23     1172.39     48.56 o 
   0  24   7     3555.87     3591.80     86.71 o 
   1  24   7      157.81      180.41     23.04 o 
   2  24   7        2.40       10.82     18.04 o 
   3  24   7     1136.60     1138.75     51.21 o 
   4  24   7       34.12       35.18     22.98 o 
   5  24   7     1608.43     1679.22     73.00 o 
   6  24   7      538.26      568.75     46.31 o 
   7  24   7        6.51      -38.01     38.01 o 
  -7  25   7      369.33      315.63     33.13 o 
  -6  25   7      100.81       92.25     25.58 o 
  -5  25   7     1633.59     1613.11     72.07 o 
  -4  25   7     1814.80     1722.93     69.77 o 
  -3  25   7      878.61      822.31     43.88 o 
  -2  25   7       88.05       71.90     20.09 o 
  -1  25   7     1090.76     1081.65     49.29 o 
   0  25   7     3550.88     3610.64     92.93 o 
   1  25   7       66.79       60.87     23.51 o 
   2  25   7      192.31      136.52     21.90 o 
   3  25   7      540.59      541.63     35.42 o 
   4  25   7        4.63      -11.11     19.42 o 
   5  25   7       34.08       47.27     22.60 o 
   6  25   7     1627.97     1650.82     72.08 o 
   7  25   7        0.15       11.75     32.04 o 
  -7  26   7      242.99      280.76     32.78 o 
  -6  26   7     2881.20     2883.96     99.68 o 
  -5  26   7     1550.20     1594.89     72.75 o 
  -4  26   7     7915.36     7922.02    159.28 o 
  -3  26   7        5.69       22.46     19.61 o 
  -2  26   7     7265.62     7350.08    143.05 o 
  -1  26   7     5654.32     5767.54    129.77 o 
   0  26   7     1104.59     1159.68     55.04 o 
   1  26   7     1813.29     1953.00     72.81 o 
   2  26   7      197.68      162.32     22.82 o 
   3  26   7     2011.91     1947.91     69.58 o 
   4  26   7      351.45      325.68     30.30 o 
   5  26   7      757.35      763.33     45.43 o 
   6  26   7       83.33       53.66     32.44 o 
  -7  27   7      124.13      178.70     33.81 o 
  -6  27   7        4.51      -27.84     27.84 o 
  -5  27   7       92.76        6.78     24.03 o 
  -4  27   7      390.61      359.25     33.00 o 
  -3  27   7     2906.49     2808.45     89.60 o 
  -2  27   7     1513.93     1484.18     62.15 o 
  -1  27   7      903.90      983.22     52.01 o 
   0  27   7      991.36     1049.67     62.41 o 
   1  27   7       70.48       87.43     28.13 o 
   2  27   7      315.59      326.68     31.39 o 
   3  27   7      129.62      112.22     23.05 o 
   4  27   7       53.40       42.20     23.34 o 
   5  27   7      249.36      237.43     28.08 o 
   6  27   7      169.01      158.43     33.36 o 
  -6  28   7        2.77        2.42     39.16 o 
  -5  28   7     2958.24     2882.59    100.34 o 
  -4  28   7     1018.56      981.25     53.11 o 
  -3  28   7     1755.68     1786.01     75.02 o 
  -2  28   7     3321.68     3460.21     98.02 o 
  -1  28   7     4496.26     4669.00    126.76 o 
   0  28   7      212.73      225.24     27.67 o 
   1  28   7     1855.58     1845.93     77.06 o 
   2  28   7     1054.28     1035.35     54.05 o 
   3  28   7     3580.58     3505.85    102.07 o 
   4  28   7     2049.44     2173.58     84.71 o 
   5  28   7     8301.26     8621.96    236.14 o 
   6  28   7      645.73      706.61     44.64 o 
  -6  29   7      805.18      936.58     56.45 o 
  -5  29   7     1820.94     1901.55     77.85 o 
  -4  29   7     1518.34     1617.37     67.95 o 
  -3  29   7      390.19      457.48     35.52 o 
  -2  29   7     1102.51     1192.08     58.50 o 
  -1  29   7        0.46       41.89     22.46 o 
   0  29   7      883.11      887.41     55.55 o 
   1  29   7      172.76      147.55     27.61 o 
   2  29   7     5289.04     5247.48    149.24 o 
   3  29   7     4279.58     4522.05    131.81 o 
   4  29   7       10.66      -11.68     27.65 o 
   5  29   7     1025.17     1075.95     55.35 o 
  -5  30   7     2903.74     3027.85    110.02 o 
  -4  30   7       55.86       14.36     27.15 o 
  -3  30   7     2248.24     2374.96     87.08 o 
  -2  30   7      680.31      698.80     51.05 o 
  -1  30   7        0.44      -19.66     21.69 o 
   0  30   7        0.63      -23.88     23.88 o 
   1  30   7       88.88      114.75     26.59 o 
   2  30   7       53.97       69.24     24.87 o 
   3  30   7     1689.15     1838.55     79.10 o 
   4  30   7      111.87      131.97     34.45 o 
   5  30   7     3656.82     4039.20    140.87 o 
  -5  31   7       53.45       65.13     36.08 o 
  -4  31   7       92.17       79.77     28.57 o 
  -3  31   7      576.75      606.25     44.09 o 
  -2  31   7        4.76       52.78     25.10 o 
  -1  31   7       22.51        3.66     36.36 o 
   0  31   7     1656.11     1741.09     80.42 o 
   1  31   7      875.68      877.50     56.29 o 
   2  31   7     1223.41     1285.34     70.23 o 
   3  31   7     2800.22     2965.78    118.26 o 
   4  31   7      438.06      447.88     46.48 o 
  -4  32   7      165.23      134.87     30.22 o 
  -3  32   7       42.22       60.85     26.18 o 
  -2  32   7      749.39      740.74     54.40 o 
  -1  32   7      271.73      317.20     35.72 o 
   0  32   7       22.36       18.25     24.07 o 
   1  32   7      137.58      142.59     40.55 o 
   2  32   7       25.93       57.82     27.36 o 
   3  32   7       79.80      151.84     27.36 o 
  -3  33   7       36.81       10.36     26.71 o 
  -2  33   7      315.38      285.19     33.23 o 
  -1  33   7      160.17      199.58     39.86 o 
   0  33   7     1242.39     1296.55     82.43 o 
   1  33   7      209.40      216.28     38.26 o 
   2  33   7     1462.58     1527.15     75.02 o 
  -2  34   7      103.32      173.59    163.07 o 
  -1  34   7       28.35        0.88     37.63 o 
   0  34   7      418.12      414.00     60.68 o 
   1  34   7      513.07      518.38     44.56 o 
 -10   0   8     2443.04     2592.76    155.77 o 
  -8   0   8     7871.61     8414.94    231.64 o 
  -6   0   8      246.28      250.30     29.00 o 
  -4   0   8    12819.87    13412.05    177.03 o 
  -2   0   8      127.04      179.64     31.04 o 
   0   0   8    45048.37    47403.76    409.77 o 
   2   0   8    57020.53    61806.95    556.41 o 
   4   0   8    47012.41    47567.40    731.28 o 
   6   0   8     4387.95     4177.07    143.42 o 
   8   0   8       35.29       38.46     35.50 o 
  10   0   8      115.56      108.77     45.89 o 
 -11   1   8       44.53        9.14     59.51 o 
 -10   1   8       75.29       78.05     34.31 o 
  -9   1   8      250.22      219.66     31.29 o 
  -8   1   8     1999.89     2038.55     73.41 o 
  -7   1   8      247.13      237.28     25.99 o 
  -6   1   8      972.75     1041.32     35.42 o 
  -5   1   8     2011.61     1667.91     40.32 o 
  -4   1   8      190.87      292.94     14.67 o 
  -3   1   8     1669.71     1802.09     34.80 o 
  -2   1   8    16323.67    16758.09    130.28 o 
  -1   1   8     5531.91     6076.53     61.65 o 
   0   1   8     9265.19     8576.25     79.05 o 
   1   1   8    15167.53    16654.93    124.83 o 
   2   1   8    36841.46    38533.01    313.27 o 
   3   1   8     5683.58     5629.18     77.82 o 
   4   1   8      274.97      350.61     21.62 o 
   5   1   8       15.04       21.96     13.04 o 
   6   1   8     1795.01     1770.16     59.77 o 
   7   1   8       13.63       24.24     22.16 o 
   8   1   8     3143.80     3053.12    103.96 o 
   9   1   8      394.02      458.83     40.27 o 
  10   1   8     6718.18     6847.95    210.87 o 
 -11   2   8      824.06      691.27     70.21 o 
 -10   2   8     3050.28     3155.92    121.86 o 
  -9   2   8      652.11      689.43     49.38 o 
  -8   2   8     7531.19     7543.08    151.52 o 
  -7   2   8     9637.24     9480.36    145.29 o 
  -6   2   8     1619.55     1656.29     44.16 o 
  -5   2   8    16159.65    16289.25    148.73 o 
  -4   2   8     1384.12     1362.61     31.26 o 
  -3   2   8    12434.39    12513.82    126.27 o 
  -2   2   8     4093.56     4176.38     53.28 o 
  -1   2   8     4373.25     4373.70     53.82 o 
   0   2   8    19590.00    21356.69    149.41 o 
   1   2   8     5369.99     5320.24     59.02 o 
   2   2   8    50411.71    54682.69    349.48 o 
   3   2   8     1130.92     1029.39     26.85 o 
   4   2   8     2146.48     2249.41     45.54 o 
   5   2   8      477.01      482.48     28.75 o 
   6   2   8     1255.94     1247.55     47.27 o 
   7   2   8     1830.60     1884.73     70.72 o 
   8   2   8      322.61      328.78     34.29 o 
   9   2   8     1389.16     1495.80     77.76 o 
  10   2   8       82.13       54.42     41.99 o 
 -11   3   8        3.86      -38.94     38.94 o 
 -10   3   8     1875.49     1961.87    110.99 o 
  -9   3   8      359.85      434.33     50.40 o 
  -8   3   8     2319.59     2390.68     86.49 o 
  -7   3   8      328.08      377.35     29.90 o 
  -6   3   8      139.17      116.10     18.20 o 
  -5   3   8      567.51      571.07     25.20 o 
  -4   3   8      163.12      149.37     12.45 o 
  -3   3   8      667.71      662.94     22.57 o 
  -2   3   8     5572.21     5235.77     59.92 o 
  -1   3   8     2775.48     3153.05     42.13 o 
   0   3   8     6672.90     6309.18     65.91 o 
   1   3   8    12277.26    12990.22    105.65 o 
   2   3   8     2435.81     2276.55     44.38 o 
   3   3   8    15209.54    16038.44    150.56 o 
   4   3   8     3950.05     3725.19     78.47 o 
   5   3   8      370.53      348.32     25.50 o 
   6   3   8     2994.66     2872.98     82.61 o 
   7   3   8      144.03      116.19     23.71 o 
   8   3   8        6.93       -0.68     22.69 o 
   9   3   8     4112.39     4207.75    141.77 o 
  10   3   8     1159.40     1192.05     79.70 o 
 -11   4   8      226.02      192.04     43.85 o 
 -10   4   8      632.30      575.67     54.66 o 
  -9   4   8     2222.04     2376.45     94.21 o 
  -8   4   8     1286.01     1264.66     59.82 o 
  -7   4   8    19420.92    19646.81    222.94 o 
  -6   4   8      419.51      420.90     26.53 o 
  -5   4   8    15360.86    15487.38    151.50 o 
  -4   4   8     5055.74     5220.62     70.79 o 
  -3   4   8     1733.74     1756.37     38.08 o 
  -2   4   8     1751.57     1977.31     38.44 o 
  -1   4   8      423.93      443.71     15.00 o 
   0   4   8      862.61      728.25     20.45 o 
   1   4   8      324.55      356.51     16.32 o 
   2   4   8      747.77      883.33     26.64 o 
   3   4   8    11505.30    11731.91    119.74 o 
   4   4   8     1953.41     1829.68     43.63 o 
   5   4   8     5194.08     4969.94     90.33 o 
   6   4   8        0.02       17.40     20.29 o 
   7   4   8       39.28       42.98     21.91 o 
   8   4   8       99.02       49.39     24.27 o 
   9   4   8       94.46       96.64     31.44 o 
  10   4   8       15.95       46.62     33.30 o 
 -11   5   8        2.46      -38.90     38.90 o 
 -10   5   8     2221.42     2212.52     95.23 o 
  -9   5   8     2365.55     2397.82     95.56 o 
  -8   5   8     5383.19     5333.35    132.20 o 
  -7   5   8       59.16       59.95     20.64 o 
  -6   5   8     6247.47     5963.11     98.16 o 
  -5   5   8      877.65      944.46     34.45 o 
  -4   5   8    12599.75    12876.06    140.06 o 
  -3   5   8    11933.47    11381.33    114.52 o 
  -2   5   8       42.54       35.67      8.18 o 
  -1   5   8    16652.40    17448.00    133.92 o 
   0   5   8     3808.72     3668.75     51.12 o 
   1   5   8     1979.24     2380.62     38.25 o 
   2   5   8      578.82      647.24     23.03 o 
   3   5   8     2103.69     2075.71     44.14 o 
   4   5   8     1157.43     1125.91     34.27 o 
   5   5   8      117.77      161.31     19.25 o 
   6   5   8       19.62       18.16     18.89 o 
   7   5   8     5618.08     5433.49    128.46 o 
   8   5   8      230.11      276.79     34.41 o 
   9   5   8     4156.76     3991.89    144.16 o 
  10   5   8      788.32      836.53     59.17 o 
 -11   6   8      770.64      789.80     97.21 o 
 -10   6   8      160.72      172.82     41.92 o 
  -9   6   8      406.08      371.90     40.21 o 
  -8   6   8      358.60      373.77     35.82 o 
  -7   6   8     1533.70     1521.40     60.32 o 
  -6   6   8      753.66      753.63     37.48 o 
  -5   6   8     8671.82     8959.69    114.22 o 
  -4   6   8      142.73      162.48     13.55 o 
  -3   6   8     1391.07     1275.67     30.56 o 
  -2   6   8     2760.69     2645.59     43.54 o 
  -1   6   8      118.43      136.46      9.72 o 
   0   6   8    12098.04    12435.73    105.83 o 
   1   6   8       56.81       75.70     11.01 o 
   2   6   8     5640.35     5429.15     66.88 o 
   3   6   8     1842.41     1754.90     41.64 o 
   4   6   8      305.76      232.60     17.03 o 
   5   6   8    27349.72    28776.38    273.12 o 
   6   6   8       14.92       13.68     21.25 o 
   7   6   8     6588.74     6748.67    147.66 o 
   8   6   8     1204.17     1218.91     68.44 o 
   9   6   8     4565.91     4461.63    164.96 o 
  10   6   8      701.25      783.69     57.59 o 
 -10   7   8        9.54      -13.56     28.66 o 
  -9   7   8      218.34      182.37     32.87 o 
  -8   7   8      718.25      753.27     46.01 o 
  -7   7   8     4504.27     4420.55    104.93 o 
  -6   7   8     2491.97     2290.64     65.75 o 
  -5   7   8    33208.91    33519.44    298.94 o 
  -4   7   8     2580.33     2392.66     53.76 o 
  -3   7   8    55198.27    56361.88    358.51 o 
  -2   7   8       71.87      103.55     10.10 o 
  -1   7   8    23926.65    24998.46    174.32 o 
   0   7   8     3101.38     3038.83     46.00 o 
   1   7   8     8813.65     8699.06     84.93 o 
   2   7   8      163.77      211.96     13.09 o 
   3   7   8     1988.41     1940.05     39.37 o 
   4   7   8     2773.03     2590.62     60.21 o 
   5   7   8      319.47      342.29     26.12 o 
   6   7   8     1554.28     1593.05     60.29 o 
   7   7   8     5450.23     5538.12    127.55 o 
   8   7   8      271.55      353.44     38.88 o 
   9   7   8     1338.83     1368.32     76.67 o 
  10   7   8     1058.85     1054.54     76.52 o 
 -10   8   8      506.54      466.95     55.50 o 
  -9   8   8      566.99      542.83     45.23 o 
  -8   8   8      296.05      345.16     35.27 o 
  -7   8   8      135.80      106.50     21.51 o 
  -6   8   8       96.37       45.14     17.30 o 
  -5   8   8     4390.07     4300.82     81.68 o 
  -4   8   8     3362.33     3036.38     72.05 o 
  -3   8   8     4104.15     4209.30     66.39 o 
  -2   8   8    10508.85    11113.15    105.42 o 
  -1   8   8     3493.80     3884.28     52.84 o 
   0   8   8     3679.75     3545.51     51.27 o 
   1   8   8     5325.41     5390.35     68.61 o 
   2   8   8      488.92      463.63     19.13 o 
   3   8   8     1180.56     1145.27     34.36 o 
   4   8   8     1470.75     1431.00     45.01 o 
   5   8   8    22912.83    23890.85    278.04 o 
   6   8   8       37.09       55.06     21.90 o 
   7   8   8    17649.35    18121.50    249.75 o 
   8   8   8     1049.76     1061.18     60.60 o 
   9   8   8     3141.59     3324.95    125.10 o 
  10   8   8      588.39      614.69     72.71 o 
 -10   9   8     2703.11     2592.46    122.74 o 
  -9   9   8     1856.99     1953.67     88.91 o 
  -8   9   8       67.09       61.78     24.65 o 
  -7   9   8      226.66      188.18     24.51 o 
  -6   9   8      754.20      765.13     39.68 o 
  -5   9   8    23942.68    24118.10    270.19 o 
  -4   9   8    10615.58    10645.83    133.53 o 
  -3   9   8    12701.66    12689.77    129.88 o 
  -2   9   8    13213.33    13210.85    119.69 o 
  -1   9   8    15836.19    16017.59    130.06 o 
   0   9   8     6605.95     6245.57     72.36 o 
   1   9   8     5847.85     5592.81     67.60 o 
   2   9   8     2176.68     2182.95     43.29 o 
   3   9   8      319.76      333.62     20.30 o 
   4   9   8    13203.67    13342.14    175.04 o 
   5   9   8      185.19      162.10     20.67 o 
   6   9   8     3495.51     3136.36     89.69 o 
   7   9   8      232.08      237.95     28.14 o 
   8   9   8     1503.08     1729.05     79.23 o 
   9   9   8     1053.88     1054.00     64.49 o 
  10   9   8      286.65      301.56     58.26 o 
 -10  10   8     1969.52     2162.53    101.24 o 
  -9  10   8     1794.80     1918.14     87.55 o 
  -8  10   8       53.35       70.86     24.71 o 
  -7  10   8     5569.77     5478.02    124.53 o 
  -6  10   8     1876.36     1808.43     60.63 o 
  -5  10   8     2537.47     2334.70     60.67 o 
  -4  10   8    13569.84    13514.62    179.74 o 
  -3  10   8     1115.54     1142.55     34.43 o 
  -2  10   8    49089.70    50833.73    328.30 o 
  -1  10   8     3676.54     3503.07     52.66 o 
   0  10   8     3585.48     3340.65     52.93 o 
   1  10   8      752.37      687.33     22.47 o 
   2  10   8     1200.42     1272.04     37.78 o 
   3  10   8     6249.56     5988.30     86.44 o 
   4  10   8     3619.28     3595.32     74.19 o 
   5  10   8      159.16      163.20     20.79 o 
   6  10   8       31.49       -0.73     18.86 o 
   7  10   8        0.36       10.97     21.94 o 
   8  10   8       85.10       24.65     23.81 o 
   9  10   8       19.04       12.75     35.54 o 
  10  10   8        0.11      -20.02     37.44 o 
 -10  11   8     3774.59     3839.35    139.00 o 
  -9  11   8        0.15      -28.71     28.71 o 
  -8  11   8       67.85       27.99     26.25 o 
  -7  11   8      265.18      265.83     28.07 o 
  -6  11   8      229.97      207.38     24.16 o 
  -5  11   8      676.08      607.14     34.46 o 
  -4  11   8     1340.03     1259.92     42.57 o 
  -3  11   8     9249.83     8787.60    106.53 o 
  -2  11   8    20088.86    20826.81    179.33 o 
  -1  11   8      127.10       83.97     11.65 o 
   0  11   8    22554.27    23043.88    179.87 o 
   1  11   8     2939.30     2811.06     47.77 o 
   2  11   8    11637.31    11179.43    121.53 o 
   3  11   8        0.80       23.68     12.64 o 
   4  11   8     1870.76     1821.55     55.90 o 
   5  11   8        8.12       21.39     17.20 o 
   6  11   8     2038.38     1934.76     70.82 o 
   7  11   8       31.18       41.61     23.29 o 
   8  11   8      251.05      212.36     31.83 o 
   9  11   8      807.26      831.85     56.17 o 
 -10  12   8     2415.65     2797.92    126.35 o 
  -9  12   8     2575.09     2610.57    106.26 o 
  -8  12   8     2153.35     2072.71     91.37 o 
  -7  12   8     4227.16     4164.47    109.53 o 
  -6  12   8     1683.65     1532.21     62.09 o 
  -5  12   8     3686.15     3544.38     79.97 o 
  -4  12   8     2159.13     1990.32     54.93 o 
  -3  12   8     5149.32     4972.61     77.80 o 
  -2  12   8       18.93        4.47     10.71 o 
  -1  12   8    22738.94    24197.99    198.67 o 
   0  12   8    10868.79    10225.97    103.40 o 
   1  12   8      606.93      489.96     20.46 o 
   2  12   8    13726.70    14267.04    143.72 o 
   3  12   8      578.75      561.75     26.23 o 
   4  12   8     6214.59     5984.73    105.86 o 
   5  12   8      656.55      621.90     35.66 o 
   6  12   8       82.00       53.44     22.73 o 
   7  12   8     3717.84     3757.16    115.66 o 
   8  12   8        0.68        5.11     23.69 o 
   9  12   8        1.84      -26.41     28.02 o 
 -10  13   8       22.46       59.52     44.16 o 
  -9  13   8      522.95      560.05     47.51 o 
  -8  13   8     1205.15     1143.25     66.99 o 
  -7  13   8      381.40      408.88     42.41 o 
  -6  13   8      121.31      124.74     24.52 o 
  -5  13   8     2351.54     2189.83     64.55 o 
  -4  13   8     2164.43     1991.57     56.20 o 
  -3  13   8     9207.32     9436.12    123.47 o 
  -2  13   8     4571.02     4580.52     68.25 o 
  -1  13   8     5622.42     5419.10     75.77 o 
   0  13   8    10434.07    11000.46    110.28 o 
   1  13   8     1787.34     1782.74     39.52 o 
   2  13   8     3686.57     3546.29     65.42 o 
   3  13   8     1148.70     1072.41     39.78 o 
   4  13   8    11539.63    11578.54    157.22 o 
   5  13   8      963.63      912.85     43.48 o 
   6  13   8      739.41      615.17     45.39 o 
   7  13   8      622.50      588.26     44.73 o 
   8  13   8     2161.67     2155.26     89.78 o 
   9  13   8      109.78      128.27     30.38 o 
 -10  14   8      361.90      399.11     47.73 o 
  -9  14   8       35.68       63.13     33.02 o 
  -8  14   8     7032.75     7107.68    174.65 o 
  -7  14   8      715.51      673.96     43.16 o 
  -6  14   8     8708.34     8454.87    155.88 o 
  -5  14   8      143.73      138.05     20.91 o 
  -4  14   8    15808.62    15852.76    179.29 o 
  -3  14   8     3511.52     3203.86     68.84 o 
  -2  14   8    17599.95    17277.12    157.84 o 
  -1  14   8      632.54      735.93     26.01 o 
   0  14   8     6715.32     6430.49     81.92 o 
   1  14   8    13180.32    13110.48    132.02 o 
   2  14   8    37868.88    38981.80    309.76 o 
   3  14   8     2929.86     2636.29     63.56 o 
   4  14   8     8506.46     8375.28    131.99 o 
   5  14   8     1366.59     1363.12     58.84 o 
   6  14   8     5397.87     5099.16    132.38 o 
   7  14   8      184.75      182.32     28.20 o 
   8  14   8       16.87       22.03     24.84 o 
   9  14   8      318.41      349.43     35.47 o 
 -10  15   8      150.78      237.60     35.73 o 
  -9  15   8     5285.70     5488.29    169.73 o 
  -8  15   8      969.11      922.34     55.13 o 
  -7  15   8     1110.79     1115.15     58.36 o 
  -6  15   8      319.40      319.26     30.52 o 
  -5  15   8     1495.78     1386.63     58.47 o 
  -4  15   8     1250.54     1194.02     44.52 o 
  -3  15   8      113.56      125.16     17.72 o 
  -2  15   8      964.11      875.81     29.91 o 
  -1  15   8     2318.01     2432.55     48.26 o 
   0  15   8     3150.35     3120.23     58.46 o 
   1  15   8     6784.44     6129.33     80.79 o 
   2  15   8     5018.25     4801.01     85.61 o 
   3  15   8     3373.64     3230.80     79.51 o 
   4  15   8     4408.57     4428.34     88.69 o 
   5  15   8     3824.46     3767.94     98.35 o 
   6  15   8     4455.21     4329.72    110.74 o 
   7  15   8     2134.32     2164.70     88.52 o 
   8  15   8     5577.15     5591.56    159.71 o 
   9  15   8     1485.94     1479.51     86.07 o 
  -9  16   8     1609.97     1437.04     89.25 o 
  -8  16   8      416.44      428.01     38.89 o 
  -7  16   8     4119.33     4067.85    118.25 o 
  -6  16   8       51.35       14.45     19.66 o 
  -5  16   8     9885.28     9479.82    162.35 o 
  -4  16   8     4937.12     4488.07     96.42 o 
  -3  16   8     1659.73     1589.02     49.66 o 
  -2  16   8     1655.12     1649.23     45.91 o 
  -1  16   8     1617.84     1745.49     41.35 o 
   0  16   8     2274.92     2331.78     52.91 o 
   1  16   8     2620.12     2796.03     53.71 o 
   2  16   8    10717.34    10457.20    135.06 o 
   3  16   8      786.73      715.82     34.37 o 
   4  16   8      572.55      683.93     40.75 o 
   5  16   8     1285.44     1185.55     55.00 o 
   6  16   8     3693.70     3489.68    109.82 o 
   7  16   8       80.15       57.14     23.55 o 
   8  16   8     1515.07     1496.99     77.10 o 
   9  16   8      407.94      511.32     41.84 o 
  -9  17   8      379.25      418.50     43.99 o 
  -8  17   8     3223.28     3112.43    111.01 o 
  -7  17   8      170.56      137.12     28.00 o 
  -6  17   8     1435.04     1456.00     63.44 o 
  -5  17   8        8.17      -10.07     19.22 o 
  -4  17   8     3349.50     3082.38     79.82 o 
  -3  17   8     1167.48     1084.94     41.86 o 
  -2  17   8     1148.90     1080.91     37.37 o 
  -1  17   8     8794.36     8577.41    110.38 o 
   0  17   8       96.09       66.15     13.74 o 
   1  17   8     3476.82     3449.25     66.10 o 
   2  17   8     4800.63     4508.36     86.03 o 
   3  17   8     5680.90     5292.51     96.69 o 
   4  17   8     1499.50     1350.24     56.25 o 
   5  17   8     2500.52     2489.65     80.41 o 
   6  17   8      697.40      769.53     53.95 o 
   7  17   8      947.91      974.05     58.13 o 
   8  17   8      593.51      483.41     50.69 o 
   9  17   8     1277.64     1387.65     78.34 o 
  -9  18   8      765.57      725.36     57.81 o 
  -8  18   8      685.69      824.14     54.38 o 
  -7  18   8     3304.96     3212.27    111.18 o 
  -6  18   8      106.73      131.35     28.90 o 
  -5  18   8     4261.30     4315.06    107.84 o 
  -4  18   8      105.63      112.67     21.28 o 
  -3  18   8     3652.39     3308.80     80.48 o 
  -2  18   8       29.25       21.73     14.18 o 
  -1  18   8     5491.50     5336.84     83.29 o 
   0  18   8      152.66      138.34     15.10 o 
   1  18   8     1408.98     1409.04     43.79 o 
   2  18   8     2813.74     2601.49     67.99 o 
   3  18   8      245.95      234.31     22.27 o 
   4  18   8     2146.29     2087.12     71.67 o 
   5  18   8     1089.55     1037.73     51.90 o 
   6  18   8       95.40      110.93     22.61 o 
   7  18   8        1.20      -15.08     23.71 o 
   8  18   8     1465.77     1407.17     78.31 o 
  -9  19   8      472.19      454.39     43.47 o 
  -8  19   8     4774.43     4646.20    146.50 o 
  -7  19   8       20.78       13.72     23.25 o 
  -6  19   8     9187.35     9055.26    188.41 o 
  -5  19   8     7313.48     7088.88    149.66 o 
  -4  19   8     1130.64     1103.10     50.50 o 
  -3  19   8     1131.41     1160.33     49.68 o 
  -2  19   8     1629.15     1541.64     51.86 o 
  -1  19   8     4558.55     4850.95     85.45 o 
   0  19   8     5278.89     5052.02     78.59 o 
   1  19   8      890.38      813.70     34.21 o 
   2  19   8      272.54      275.59     24.55 o 
   3  19   8      623.67      508.56     34.74 o 
   4  19   8     1441.20     1490.05     61.07 o 
   5  19   8      181.17      200.55     26.22 o 
   6  19   8        2.12      -18.80     18.80 o 
   7  19   8      249.23      228.30     32.96 o 
   8  19   8      210.46      190.97     33.26 o 
  -9  20   8        4.18      -21.16     35.33 o 
  -8  20   8       12.45        5.86     37.73 o 
  -7  20   8      250.15      249.58     30.41 o 
  -6  20   8     1446.39     1532.02     72.74 o 
  -5  20   8      761.87      705.22     45.67 o 
  -4  20   8     1639.70     1666.76     63.25 o 
  -3  20   8      234.19      176.04     22.86 o 
  -2  20   8     2896.38     2747.26     68.68 o 
  -1  20   8     1959.07     1936.13     54.00 o 
   0  20   8     2626.35     2587.95     58.73 o 
   1  20   8     1102.74     1031.85     41.73 o 
   2  20   8     5245.28     5056.18     96.59 o 
   3  20   8    10050.57     9415.90    169.82 o 
   4  20   8     1304.11     1265.84     59.25 o 
   5  20   8     3650.53     3540.55    104.82 o 
   6  20   8      333.82      342.77     32.45 o 
   7  20   8     1281.78     1277.58     72.90 o 
   8  20   8     1297.14     1368.29     79.31 o 
  -8  21   8      341.54      338.58     35.69 o 
  -7  21   8     1531.54     1532.09     94.72 o 
  -6  21   8     2750.30     2690.83     95.74 o 
  -5  21   8     3885.31     3689.65    109.74 o 
  -4  21   8     2301.57     2219.64     72.19 o 
  -3  21   8      156.82      149.82     22.67 o 
  -2  21   8       62.87       52.53     20.15 o 
  -1  21   8    11366.46    11338.55    143.85 o 
   0  21   8     1799.52     1742.39     53.71 o 
   1  21   8     5515.80     5759.21    102.88 o 
   2  21   8      482.07      457.65     31.53 o 
   3  21   8     5068.96     4896.56    106.16 o 
   4  21   8      558.13      564.42     38.54 o 
   5  21   8     3832.81     3795.80    110.09 o 
   6  21   8     4144.32     4225.16    126.81 o 
   7  21   8     1379.61     1386.48     77.24 o 
   8  21   8      628.48      734.61     50.15 o 
  -8  22   8       10.11       -7.26     28.83 o 
  -7  22   8      720.15      880.10     50.66 o 
  -6  22   8       14.87       29.66     22.51 o 
  -5  22   8      129.43      126.03     26.83 o 
  -4  22   8     2479.21     2440.92     76.19 o 
  -3  22   8     1327.47     1319.01     53.76 o 
  -2  22   8     8467.11     8346.29    137.85 o 
  -1  22   8     5785.90     5536.41     97.30 o 
   0  22   8      626.65      645.21     36.06 o 
   1  22   8     2726.45     2650.14     68.83 o 
   2  22   8      425.44      418.19     30.89 o 
   3  22   8     2882.36     2722.34     79.34 o 
   4  22   8      402.67      378.16     34.04 o 
   5  22   8     1613.66     1492.29     64.68 o 
   6  22   8      784.44      733.07     48.57 o 
   7  22   8      827.22      794.40     52.42 o 
  -8  23   8        7.63       16.44     38.00 o 
  -7  23   8     2086.44     2091.21     85.23 o 
  -6  23   8       84.69       85.06     23.67 o 
  -5  23   8       23.12       -0.26     24.82 o 
  -4  23   8       39.20       -3.90     18.94 o 
  -3  23   8      381.19      357.38     30.85 o 
  -2  23   8     2771.31     2713.58     77.20 o 
  -1  23   8        0.83        8.55     20.03 o 
   0  23   8      242.85      261.57     25.85 o 
   1  23   8     4325.24     4334.84     95.60 o 
   2  23   8       97.04      111.77     20.33 o 
   3  23   8     7013.18     6861.17    132.36 o 
   4  23   8       57.89       47.01     22.06 o 
   5  23   8     1031.79     1032.94     55.70 o 
   6  23   8     4622.91     4523.19    140.00 o 
   7  23   8       31.18        2.63     26.16 o 
  -8  24   8      231.48      260.03     34.16 o 
  -7  24   8      170.21      134.09     27.39 o 
  -6  24   8       16.81      -25.69     25.69 o 
  -5  24   8        1.70       -8.55     21.43 o 
  -4  24   8     1169.77     1115.29     53.03 o 
  -3  24   8     2995.07     2908.61     83.53 o 
  -2  24   8     1549.16     1549.14     57.85 o 
  -1  24   8     1108.67     1094.61     49.85 o 
   0  24   8     1669.97     1605.92     57.21 o 
   1  24   8    12810.12    12966.84    188.45 o 
   2  24   8      194.78      155.57     24.78 o 
   3  24   8       90.78       67.92     27.85 o 
   4  24   8        0.47       -7.08     19.75 o 
   5  24   8       57.16       30.25     20.98 o 
   6  24   8      443.68      399.71     34.34 o 
   7  24   8      278.49      212.62     46.37 o 
  -7  25   8      402.81      363.48     35.80 o 
  -6  25   8       99.96       81.69     24.16 o 
  -5  25   8      260.56      193.75     28.55 o 
  -4  25   8     1112.36      985.79     51.99 o 
  -3  25   8     1140.55     1139.57     52.40 o 
  -2  25   8      867.68      814.54     42.00 o 
  -1  25   8        0.70        0.07     18.85 o 
   0  25   8      357.86      342.61     30.82 o 
   1  25   8     1152.68     1254.92     58.06 o 
   2  25   8      896.36      840.26     43.77 o 
   3  25   8      353.42      378.44     34.01 o 
   4  25   8       17.98       16.38     22.18 o 
   5  25   8      141.40      127.73     30.96 o 
   6  25   8       27.48        3.40     27.36 o 
   7  25   8     1099.34     1180.93     66.27 o 
  -7  26   8      294.35      381.68     38.15 o 
  -6  26   8      233.44      270.38     29.95 o 
  -5  26   8      153.52      119.66     28.99 o 
  -4  26   8       11.87      -22.04     22.04 o 
  -3  26   8      953.39      962.57     47.98 o 
  -2  26   8      871.69      792.90     44.74 o 
  -1  26   8     5175.32     5122.68    128.17 o 
   0  26   8       14.57        6.66     20.36 o 
   1  26   8     1911.38     1886.19     72.24 o 
   2  26   8     2479.15     2501.44     81.09 o 
   3  26   8     1073.58     1077.94     51.11 o 
   4  26   8      115.76       65.42     25.20 o 
   5  26   8     1411.44     1498.66     69.82 o 
   6  26   8      494.93      484.90     39.80 o 
  -6  27   8      187.58      172.83     26.98 o 
  -5  27   8       27.46      -10.59     22.07 o 
  -4  27   8      874.88      915.44     52.99 o 
  -3  27   8     6729.62     6714.09    136.42 o 
  -2  27   8       10.50       -5.44     20.23 o 
  -1  27   8      160.89      240.30     28.69 o 
   0  27   8      482.59      399.26     36.75 o 
   1  27   8       12.17       14.21     21.16 o 
   2  27   8     2984.72     2999.46     95.58 o 
   3  27   8      760.10      766.73     41.70 o 
   4  27   8     1348.52     1303.00     64.79 o 
   5  27   8      813.41      842.35     50.84 o 
   6  27   8     2138.45     2160.55     88.21 o 
  -6  28   8     1454.42     1593.95     92.93 o 
  -5  28   8       16.26       11.82     23.91 o 
  -4  28   8     3131.03     3170.80    103.20 o 
  -3  28   8     1079.41     1231.60     61.12 o 
  -2  28   8     3492.68     3577.18    108.87 o 
  -1  28   8     7369.72     7748.47    168.24 o 
   0  28   8     3378.62     3346.88    112.39 o 
   1  28   8       29.51       43.72     23.28 o 
   2  28   8      491.48      594.71     48.26 o 
   3  28   8     1251.23     1233.00     61.22 o 
   4  28   8     1066.38     1061.15     57.73 o 
   5  28   8      460.51      478.96     43.51 o 
  -6  29   8      814.43      830.41     57.22 o 
  -5  29   8        0.03       29.81     26.25 o 
  -4  29   8        2.23       38.94     22.60 o 
  -3  29   8      365.28      435.41     35.78 o 
  -2  29   8      315.38      326.59     31.41 o 
  -1  29   8       13.59       60.82     26.92 o 
   0  29   8      259.04      341.68     34.29 o 
   1  29   8      248.98      209.34     29.48 o 
   2  29   8       12.26       55.49     23.41 o 
   3  29   8     2324.12     2240.47     88.56 o 
   4  29   8     4785.23     4919.33    133.65 o 
   5  29   8      464.85      490.23     43.38 o 
  -5  30   8      376.57      345.34     30.94 o 
  -4  30   8     4549.36     4854.33    170.80 o 
  -3  30   8       75.19      132.48     25.47 o 
  -2  30   8     5312.00     5718.30    157.82 o 
  -1  30   8       44.66       23.62     32.45 o 
   0  30   8     1190.72     1294.85     68.90 o 
   1  30   8     2823.21     2812.98    105.70 o 
   2  30   8      311.23      298.21     34.25 o 
   3  30   8       85.19       92.13     25.70 o 
   4  30   8      246.43      218.79     42.24 o 
  -4  31   8      482.26      547.49     41.82 o 
  -3  31   8     1154.68     1144.47     62.23 o 
  -2  31   8       71.41       96.03     27.86 o 
  -1  31   8     1565.16     1774.33     82.30 o 
   0  31   8      361.35      360.11     36.76 o 
   1  31   8     2527.01     2609.05    122.15 o 
   2  31   8      178.63      231.49     54.02 o 
   3  31   8      105.45      100.92     32.09 o 
   4  31   8     1081.94     1049.61     79.20 o 
  -4  32   8      296.59      276.05     58.97 o 
  -3  32   8      611.85      672.38     51.24 o 
  -2  32   8      718.78      613.85     47.85 o 
  -1  32   8      909.60      867.72     53.58 o 
   0  32   8       27.96       59.10     25.89 o 
   1  32   8       94.96      122.32     29.29 o 
   2  32   8      301.12      265.97     50.26 o 
   3  32   8       53.23       79.41     34.03 o 
  -3  33   8       15.49       17.43     44.01 o 
  -2  33   8       18.73       -6.03     27.90 o 
  -1  33   8        0.91       -0.17     26.37 o 
   0  33   8        1.27      -20.39     26.46 o 
   1  33   8      408.99      546.67     65.70 o 
   2  33   8      448.75      524.85     43.56 o 
  -1  34   8      352.31      298.41     74.04 o 
   0  34   8      198.08      161.85     50.40 o 
 -11   0   9     1555.35     1423.95    166.85 o 
  -9   0   9     6605.50     6768.87    227.52 o 
  -7   0   9     9640.38     9569.39    218.41 o 
  -5   0   9     8176.01     8289.64    153.74 o 
  -3   0   9    27390.09    29501.90    317.18 o 
  -1   0   9    26626.94    29208.67    271.86 o 
   1   0   9     4822.35     5296.44     87.32 o 
   3   0   9      224.39      179.64     22.43 o 
   5   0   9     8082.26     8125.49    179.58 o 
   7   0   9      456.57      496.16     55.64 o 
   9   0   9     2105.56     2332.84    133.17 o 
 -11   1   9      861.90      823.90     94.06 o 
 -10   1   9      436.00      519.80     46.16 o 
  -9   1   9     2567.80     2610.42    102.72 o 
  -8   1   9      381.81      417.35     37.38 o 
  -7   1   9      963.96      935.24     47.11 o 
  -6   1   9     5784.35     5751.31    106.69 o 
  -5   1   9      224.40      332.97     18.12 o 
  -4   1   9      680.60      740.22     24.83 o 
  -3   1   9      477.78      461.50     16.83 o 
  -2   1   9      275.18      296.35     13.30 o 
  -1   1   9     9203.98     9803.44     87.91 o 
   0   1   9     3414.40     3466.33     48.22 o 
   1   1   9    44538.34    45909.30    280.94 o 
   2   1   9     5839.05     5701.51     75.06 o 
   3   1   9    19078.26    18557.11    167.64 o 
   4   1   9     1134.90     1192.95     38.06 o 
   5   1   9    12754.61    13339.56    167.74 o 
   6   1   9      163.33      130.25     23.97 o 
   7   1   9     1322.97     1190.30     66.63 o 
   8   1   9       25.52       84.80     25.09 o 
   9   1   9     1422.23     1500.45     78.40 o 
  10   1   9     1037.62      972.13     60.64 o 
 -11   2   9       68.52       44.97     57.92 o 
 -10   2   9       19.81      -31.17     31.17 o 
  -9   2   9      369.65      421.04     41.42 o 
  -8   2   9     1551.95     1541.63     68.79 o 
  -7   2   9     1545.15     1434.20     53.35 o 
  -6   2   9     2079.63     2128.82     61.60 o 
  -5   2   9    10749.09    10746.30    126.89 o 
  -4   2   9    21318.82    20801.21    182.97 o 
  -3   2   9     1535.98     1552.52     33.40 o 
  -2   2   9     1938.75     1784.73     33.75 o 
  -1   2   9       57.85       69.94      9.18 o 
   0   2   9      585.37      717.10     21.23 o 
   1   2   9     2822.90     2983.17     47.25 o 
   2   2   9    11575.51    12539.87    114.11 o 
   3   2   9     1776.11     1659.09     40.96 o 
   4   2   9      700.07      563.26     26.29 o 
   5   2   9     4978.81     5212.37     99.79 o 
   6   2   9        8.72        2.55     18.50 o 
   7   2   9     2611.45     2632.13     85.26 o 
   8   2   9      115.37      134.02     26.56 o 
   9   2   9        4.07      -11.42     26.06 o 
  10   2   9       36.83      -44.50     44.50 o 
 -11   3   9     2932.85     3221.65    160.22 o 
 -10   3   9       75.52       31.58     40.32 o 
  -9   3   9     4927.69     4922.51    139.81 o 
  -8   3   9     2135.89     2026.56     75.53 o 
  -7   3   9     6501.20     6357.04    124.85 o 
  -6   3   9    16245.07    16760.82    180.20 o 
  -5   3   9      159.09      149.94     16.19 o 
  -4   3   9      101.08       74.96     10.92 o 
  -3   3   9      871.36      812.79     23.02 o 
  -2   3   9      925.12      964.20     27.58 o 
  -1   3   9     4629.58     4194.69     52.59 o 
   0   3   9     1218.69     1194.56     27.70 o 
   1   3   9    12293.94    12504.68    106.87 o 
   2   3   9      165.29      179.79     12.08 o 
   3   3   9     4616.50     4260.68     67.13 o 
   4   3   9     1237.28     1180.70     41.68 o 
   5   3   9     2064.75     2002.67     58.16 o 
   6   3   9     1773.67     1937.69     65.27 o 
   7   3   9      885.30      886.22     49.64 o 
   8   3   9      398.05      455.12     39.96 o 
   9   3   9       50.34      -31.32     31.32 o 
  10   3   9     2736.53     2872.13    126.66 o 
 -11   4   9        0.08      -41.70     41.70 o 
 -10   4   9      324.41      356.04     50.40 o 
  -9   4   9     1226.06     1293.95     68.59 o 
  -8   4   9      277.47      278.97     34.64 o 
  -7   4   9      954.91      962.13     47.44 o 
  -6   4   9     9037.04     9052.96    124.21 o 
  -5   4   9       15.22       38.45     12.76 o 
  -4   4   9     6012.24     6147.82     84.98 o 
  -3   4   9    12442.04    12677.41    124.69 o 
  -2   4   9    20495.17    21237.96    171.41 o 
  -1   4   9     5523.31     6351.41     68.21 o 
   0   4   9     2790.38     2726.30     43.20 o 
   1   4   9     3255.84     3405.05     48.55 o 
   2   4   9     1024.13      900.98     29.13 o 
   3   4   9      718.64      622.83     24.46 o 
   4   4   9      196.88      189.12     15.48 o 
   5   4   9     3345.57     3436.15     76.99 o 
   6   4   9     1066.74     1029.79     50.05 o 
   7   4   9     4316.43     4216.21    109.85 o 
   8   4   9      849.18      794.45     57.92 o 
   9   4   9      573.45      669.65     52.83 o 
  10   4   9     3331.98     3417.64    144.54 o 
 -10   5   9     1692.03     1815.10     89.99 o 
  -9   5   9     1892.89     2061.29     88.39 o 
  -8   5   9     4060.60     3886.63    114.41 o 
  -7   5   9     5227.89     5152.31    111.79 o 
  -6   5   9      631.01      718.13     36.02 o 
  -5   5   9     1277.86     1386.85     41.85 o 
  -4   5   9      600.08      537.39     23.98 o 
  -3   5   9     3079.90     3042.90     53.65 o 
  -2   5   9     3061.99     2948.80     50.91 o 
  -1   5   9      157.80       90.28      9.88 o 
   0   5   9    11890.49    11517.09    102.52 o 
   1   5   9      261.33      325.06     15.91 o 
   2   5   9     5443.04     5048.80     71.52 o 
   3   5   9       24.49       36.30     10.20 o 
   4   5   9     4011.92     3909.61     67.24 o 
   5   5   9     1952.11     1954.90     62.18 o 
   6   5   9    15413.23    15534.07    214.34 o 
   7   5   9      129.31      169.06     28.90 o 
   8   5   9       49.24       74.94     36.95 o 
   9   5   9      531.55      573.43     49.26 o 
  10   5   9       65.49      126.00     35.77 o 
 -10   6   9      112.79       64.29     30.75 o 
  -9   6   9      149.11      195.01     34.32 o 
  -8   6   9      662.61      606.28     43.27 o 
  -7   6   9     1006.77      957.90     52.67 o 
  -6   6   9     9643.22     9542.92    137.83 o 
  -5   6   9    12493.42    11958.79    136.64 o 
  -4   6   9     9770.93     9632.63    111.89 o 
  -3   6   9     4837.69     5032.08     64.91 o 
  -2   6   9    40680.98    42878.06    290.15 o 
  -1   6   9     9881.49     9267.43     88.91 o 
   0   6   9     6880.06     6903.07     78.17 o 
   1   6   9     4937.50     5101.81     62.59 o 
   2   6   9        8.85        8.50     11.11 o 
   3   6   9     2270.20     2301.92     49.82 o 
   4   6   9      987.74      873.17     31.02 o 
   5   6   9     1401.58     1370.50     54.29 o 
   6   6   9    20234.25    20600.64    255.19 o 
   7   6   9      958.63      968.99     55.52 o 
   8   6   9     9824.77    10150.27    240.27 o 
   9   6   9       18.79      -28.74     28.74 o 
  10   6   9     5036.89     5357.16    212.97 o 
 -10   7   9      574.86      590.32     47.23 o 
  -9   7   9       43.07       -2.15     28.38 o 
  -8   7   9     1970.04     1973.23     74.65 o 
  -7   7   9      659.36      613.96     43.29 o 
  -6   7   9     2243.40     2044.64     66.18 o 
  -5   7   9     1953.55     1921.90     57.05 o 
  -4   7   9     6377.62     6337.38    126.45 o 
  -3   7   9     3974.44     3539.34     55.38 o 
  -2   7   9    44295.67    46007.35    300.32 o 
  -1   7   9      120.93      101.04     11.66 o 
   0   7   9    29780.77    30715.92    209.25 o 
   1   7   9     2863.44     3078.51     47.67 o 
   2   7   9    28090.33    29199.11    226.01 o 
   3   7   9     1462.13     1208.55     35.16 o 
   4   7   9       20.40       -1.55     14.22 o 
   5   7   9     1151.24     1158.27     50.15 o 
   6   7   9     1110.08     1206.84     55.33 o 
   7   7   9     1001.25     1032.92     54.61 o 
   8   7   9      450.27      427.31     45.10 o 
   9   7   9     1781.90     1682.50     95.85 o 
  10   7   9       55.25       80.92     34.07 o 
 -10   8   9      313.49      326.14     58.38 o 
  -9   8   9        1.80      -21.55     26.37 o 
  -8   8   9      268.90      257.53     33.10 o 
  -7   8   9      359.46      309.17     31.62 o 
  -6   8   9     1728.45     1623.38     57.34 o 
  -5   8   9      227.57      245.32     21.75 o 
  -4   8   9    40797.88    40918.01    306.37 o 
  -3   8   9     7341.43     6996.36     81.85 o 
  -2   8   9    36047.86    36138.77    250.58 o 
  -1   8   9    16119.82    17222.37    138.05 o 
   0   8   9     5599.99     5679.71     69.44 o 
   1   8   9    10994.52    10952.62    103.13 o 
   2   8   9     9835.79     9858.98    110.02 o 
   3   8   9     3162.78     2941.54     56.93 o 
   4   8   9     4496.91     4445.71     82.33 o 
   5   8   9     3644.45     3457.97     84.89 o 
   6   8   9    11371.66    11044.70    179.91 o 
   7   8   9      594.96      551.63     39.42 o 
   8   8   9    12210.92    12589.59    267.64 o 
   9   8   9       41.60       40.98     32.11 o 
  10   8   9     1222.18     1423.04     94.22 o 
 -10   9   9       47.61       63.49     44.61 o 
  -9   9   9     3994.20     4141.33    127.54 o 
  -8   9   9      908.39      882.84     54.93 o 
  -7   9   9     2150.30     2046.51     73.69 o 
  -6   9   9       48.21       42.94     17.94 o 
  -5   9   9     2082.98     1925.80     54.92 o 
  -4   9   9    12967.38    12751.09    139.44 o 
  -3   9   9        3.31       17.20     10.75 o 
  -2   9   9    21631.57    21845.34    173.92 o 
  -1   9   9     5560.20     5901.90     75.18 o 
   0   9   9     7671.51     7761.20     85.05 o 
   1   9   9       67.42       46.44     10.44 o 
   2   9   9    12247.62    12114.70    119.00 o 
   3   9   9     3666.78     3436.22     63.47 o 
   4   9   9      816.58      918.28     37.19 o 
   5   9   9      698.20      679.28     33.80 o 
   6   9   9     2522.86     2496.08     81.50 o 
   7   9   9      177.64      201.15     25.96 o 
   8   9   9        1.15       -8.20     24.66 o 
   9   9   9     6035.98     6008.57    178.26 o 
 -10  10   9     1265.59     1365.09     77.77 o 
  -9  10   9        0.66        2.99     29.22 o 
  -8  10   9     2383.37     2499.05     94.83 o 
  -7  10   9      782.75      832.73     46.65 o 
  -6  10   9     4201.08     3917.54     94.20 o 
  -5  10   9     7402.34     6910.13    117.58 o 
  -4  10   9     5030.17     4946.53     81.11 o 
  -3  10   9    10984.39    10737.84    120.74 o 
  -2  10   9     1433.48     1335.91     33.24 o 
  -1  10   9    99822.73   106016.66    593.37 o 
   0  10   9    14691.86    15139.84    131.49 o 
   1  10   9    19640.07    19773.28    157.72 o 
   2  10   9      466.98      468.35     20.96 o 
   3  10   9     2634.37     2403.73     53.51 o 
   4  10   9     2784.92     2769.10     65.64 o 
   5  10   9        2.59      -11.23     15.42 o 
   6  10   9      236.09      205.79     26.83 o 
   7  10   9      566.72      599.01     44.06 o 
   8  10   9      477.63      394.05     38.62 o 
   9  10   9       55.36       58.94     28.56 o 
 -10  11   9       42.71       38.43     31.48 o 
  -9  11   9     9004.66     8893.42    219.68 o 
  -8  11   9     1147.59     1086.76     61.68 o 
  -7  11   9     1367.92     1397.25     62.27 o 
  -6  11   9      431.11      492.55     33.00 o 
  -5  11   9     2083.85     2049.83     62.39 o 
  -4  11   9    10654.81    10496.76    134.90 o 
  -3  11   9     1133.57     1113.07     41.58 o 
  -2  11   9     7347.96     7173.31     79.60 o 
  -1  11   9     1165.52     1266.84     32.85 o 
   0  11   9    10530.07    10606.28    106.41 o 
   1  11   9     9353.96     8805.84     94.62 o 
   2  11   9    12156.66    11751.13    127.92 o 
   3  11   9     6859.27     6860.34     96.70 o 
   4  11   9     1229.76     1070.42     43.22 o 
   5  11   9     1711.87     1586.63     55.44 o 
   6  11   9      364.72      316.41     30.49 o 
   7  11   9      277.41      282.97     33.04 o 
   8  11   9        1.54      -14.67     22.33 o 
   9  11   9      713.59      653.89     47.92 o 
 -10  12   9     4071.64     4505.61    178.80 o 
  -9  12   9      316.56      296.74     37.59 o 
  -8  12   9     2192.67     2231.61     89.88 o 
  -7  12   9     1520.19     1458.66     63.22 o 
  -6  12   9     5902.91     5736.92    124.19 o 
  -5  12   9     1895.64     1926.53     61.13 o 
  -4  12   9      187.86      229.51     21.58 o 
  -3  12   9     1023.22      902.93     32.73 o 
  -2  12   9     2153.90     2184.20     45.38 o 
  -1  12   9     1826.45     2031.61     42.29 o 
   0  12   9      151.26      149.66     14.33 o 
   1  12   9      197.41      172.28     14.16 o 
   2  12   9       13.30       26.12     12.88 o 
   3  12   9      500.41      543.22     26.88 o 
   4  12   9      813.64      746.06     37.78 o 
   5  12   9     4869.93     4804.31    100.25 o 
   6  12   9      938.22      857.19     52.74 o 
   7  12   9     3603.56     3369.02    110.12 o 
   8  12   9      593.22      606.62     57.22 o 
   9  12   9      102.27       71.79     29.59 o 
 -10  13   9      140.49       99.51     34.08 o 
  -9  13   9     1064.86      992.46     64.56 o 
  -8  13   9      144.98      129.87     31.19 o 
  -7  13   9      865.47      963.62     51.57 o 
  -6  13   9       91.14       69.26     22.14 o 
  -5  13   9      126.98      134.40     22.60 o 
  -4  13   9     6181.00     6155.83    102.56 o 
  -3  13   9      830.71      664.71     30.95 o 
  -2  13   9     9346.70     9157.73    120.89 o 
  -1  13   9    13013.90    13350.04    126.40 o 
   0  13   9    19553.03    19803.62    164.19 o 
   1  13   9    13123.84    13674.25    128.81 o 
   2  13   9      113.37      121.66     16.32 o 
   3  13   9    13127.39    13221.42    155.84 o 
   4  13   9     2626.96     2505.32     69.28 o 
   5  13   9    28886.61    28702.93    293.21 o 
   6  13   9       12.34       35.78     23.56 o 
   7  13   9       28.06       18.20     23.37 o 
   8  13   9      277.43      218.20     33.46 o 
   9  13   9     1912.69     1909.76     91.74 o 
 -10  14   9      635.55      760.41     67.00 o 
  -9  14   9     2474.64     2373.47    107.19 o 
  -8  14   9     1414.99     1405.53     76.30 o 
  -7  14   9     1477.08     1458.58     63.33 o 
  -6  14   9        1.17      -18.90     18.90 o 
  -5  14   9    19741.03    19200.89    242.17 o 
  -4  14   9       51.71       36.20     16.31 o 
  -3  14   9     4359.57     4096.12     79.84 o 
  -2  14   9        8.68       34.26     11.69 o 
  -1  14   9     9363.13     9215.16    107.16 o 
   0  14   9     1478.12     1649.52     40.12 o 
   1  14   9     1479.15     1248.29     34.57 o 
   2  14   9    19770.92    19790.16    186.80 o 
   3  14   9    23080.70    22616.44    222.21 o 
   4  14   9      455.95      470.47     31.20 o 
   5  14   9     6779.79     6811.97    125.15 o 
   6  14   9        5.45       30.56     22.94 o 
   7  14   9        4.54        5.09     25.47 o 
   8  14   9      214.72      182.71     30.32 o 
   9  14   9       45.61       14.30     28.04 o 
  -9  15   9       25.98      -14.94     40.90 o 
  -8  15   9     4903.17     4813.12    146.76 o 
  -7  15   9      375.38      405.99     34.24 o 
  -6  15   9     2698.19     2538.26     82.73 o 
  -5  15   9     3012.45     2862.42     86.18 o 
  -4  15   9     5970.93     5792.27    102.22 o 
  -3  15   9     4333.24     4106.17     81.31 o 
  -2  15   9     2221.94     1882.06     48.16 o 
  -1  15   9     2239.40     2133.32     46.22 o 
   0  15   9        7.96       23.48     10.83 o 
   1  15   9     2861.62     2838.68     56.86 o 
   2  15   9     3482.77     3267.74     66.36 o 
   3  15   9    14100.71    14200.70    168.07 o 
   4  15   9     5541.82     5480.35    107.49 o 
   5  15   9     9365.39     8996.30    173.47 o 
   6  15   9     5670.41     5500.95    140.09 o 
   7  15   9     6124.57     6132.61    155.33 o 
   8  15   9      236.74      193.73     31.64 o 
   9  15   9     2064.02     2081.62     99.66 o 
  -9  16   9      925.69      973.89     64.72 o 
  -8  16   9      177.85      281.87     35.21 o 
  -7  16   9        1.22      -19.74     19.74 o 
  -6  16   9     2599.32     2653.08     86.19 o 
  -5  16   9      468.64      421.80     33.75 o 
  -4  16   9     3391.96     3063.40     73.65 o 
  -3  16   9     1031.41     1035.30     41.53 o 
  -2  16   9     4600.82     4422.45     77.29 o 
  -1  16   9      234.70      307.99     20.84 o 
   0  16   9     2581.40     2612.34     53.10 o 
   1  16   9        0.91      -10.80     12.70 o 
   2  16   9    13790.34    13918.67    162.92 o 
   3  16   9        3.49       10.15     16.05 o 
   4  16   9     2165.59     2005.21     63.88 o 
   5  16   9      103.72      116.61     22.98 o 
   6  16   9       68.00       42.92     23.06 o 
   7  16   9     1595.77     1483.09     78.04 o 
   8  16   9      522.84      507.52     43.31 o 
   9  16   9       83.39       67.39     31.93 o 
  -9  17   9     1493.74     1412.21     79.30 o 
  -8  17   9     1725.35     1665.02     87.78 o 
  -7  17   9      259.06      229.47     29.92 o 
  -6  17   9     5155.30     4920.39    120.64 o 
  -5  17   9     1006.80      967.66     50.38 o 
  -4  17   9     2601.30     2661.74     74.68 o 
  -3  17   9     8625.28     8446.34    125.53 o 
  -2  17   9        1.18      -15.01     15.01 o 
  -1  17   9     1024.89      865.28     32.49 o 
   0  17   9      779.46      718.75     30.88 o 
   1  17   9     1958.79     1863.17     47.33 o 
   2  17   9      894.17      786.30     35.87 o 
   3  17   9      117.94      117.20     19.10 o 
   4  17   9       15.62        3.72     20.47 o 
   5  17   9      186.79      227.35     26.38 o 
   6  17   9     2763.41     2616.19     95.71 o 
   7  17   9     2648.14     2486.19     96.24 o 
   8  17   9      293.66      270.48     32.17 o 
  -9  18   9      545.72      583.83     49.45 o 
  -8  18   9      391.09      425.84     42.62 o 
  -7  18   9     2592.48     2629.14     98.75 o 
  -6  18   9     1229.40     1232.28     64.96 o 
  -5  18   9     2927.27     2831.75     87.96 o 
  -4  18   9     4129.76     4033.45     94.43 o 
  -3  18   9      341.79      377.64     26.82 o 
  -2  18   9     4622.27     4669.98     89.28 o 
  -1  18   9       46.79       52.86     14.65 o 
   0  18   9       15.89        1.56     11.49 o 
   1  18   9      174.47      161.21     19.89 o 
   2  18   9      866.96      848.07     38.03 o 
   3  18   9     5057.44     4984.98    100.62 o 
   4  18   9      157.08      109.19     21.91 o 
   5  18   9     1213.74     1125.45     54.04 o 
   6  18   9      158.82      138.88     25.90 o 
   7  18   9      411.16      411.71     37.56 o 
   8  18   9     1326.49     1311.12     70.03 o 
  -9  19   9      487.74      472.67     59.57 o 
  -8  19   9       23.00       -7.78     26.63 o 
  -7  19   9     1053.67     1010.13     59.75 o 
  -6  19   9     1472.56     1476.20     71.97 o 
  -5  19   9     5210.93     5237.08    122.88 o 
  -4  19   9     2990.48     2683.60     77.46 o 
  -3  19   9     6515.01     6366.51    117.86 o 
  -2  19   9     5237.84     5106.48     99.10 o 
  -1  19   9      710.09      741.22     34.73 o 
   0  19   9      532.60      576.72     27.86 o 
   1  19   9      472.37      420.70     27.36 o 
   2  19   9     1372.92     1372.43     50.45 o 
   3  19   9     5702.56     5453.34    109.70 o 
   4  19   9       46.00        9.91     18.39 o 
   5  19   9      529.86      518.33     37.64 o 
   6  19   9        9.68        1.32     23.69 o 
   7  19   9       97.72      111.10     30.01 o 
   8  19   9      172.67      233.00     45.94 o 
  -9  20   9      671.85      744.84     94.24 o 
  -8  20   9      345.91      383.38     37.69 o 
  -7  20   9     1783.83     1679.32     78.85 o 
  -6  20   9       50.96       46.79     23.23 o 
  -5  20   9      602.25      541.79     41.48 o 
  -4  20   9     1024.04      978.07     52.41 o 
  -3  20   9     2669.86     2503.86     75.82 o 
  -2  20   9     6564.27     6511.98    115.43 o 
  -1  20   9     3434.42     3398.87     73.54 o 
   0  20   9     7631.60     7763.85    112.74 o 
   1  20   9     1976.97     1894.36     56.78 o 
   2  20   9     3088.54     2909.60     75.67 o 
   3  20   9      174.27      144.80     22.32 o 
   4  20   9     8420.29     8261.83    161.81 o 
   5  20   9       79.42       72.47     21.53 o 
   6  20   9     4590.46     4204.64    131.32 o 
   7  20   9       83.27      110.77     27.71 o 
   8  20   9     2162.83     2358.30    105.07 o 
  -8  21   9     1263.92     1347.25     82.61 o 
  -7  21   9      267.67      280.37     36.99 o 
  -6  21   9     2559.69     2497.46     91.24 o 
  -5  21   9     4271.17     4241.82    116.91 o 
  -4  21   9     1257.02     1161.94     57.83 o 
  -3  21   9     4350.32     4325.16     99.00 o 
  -2  21   9     1312.54     1188.69     50.07 o 
  -1  21   9      609.01      643.32     34.70 o 
   0  21   9        6.22       -7.08     15.50 o 
   1  21   9     1436.92     1440.03     50.90 o 
   2  21   9     1315.27     1321.53     49.97 o 
   3  21   9      166.54      181.25     23.37 o 
   4  21   9       47.29       78.96     22.10 o 
   5  21   9      303.04      303.80     32.22 o 
   6  21   9        4.56       25.09     36.21 o 
   7  21   9     2525.80     2599.43    116.43 o 
   8  21   9      287.83      283.36     86.16 o 
  -8  22   9      282.13      280.16     36.54 o 
  -7  22   9      510.42      419.98     37.58 o 
  -6  22   9      184.80      133.94     26.58 o 
  -5  22   9        1.97       12.50     22.42 o 
  -4  22   9      420.30      422.86     35.07 o 
  -3  22   9      264.29      283.85     27.00 o 
  -2  22   9     1286.33     1138.74     48.82 o 
  -1  22   9     7259.83     6864.77    120.41 o 
   0  22   9     5432.50     5426.95    107.07 o 
   1  22   9      883.74      877.19     42.41 o 
   2  22   9     2459.64     2391.61     72.30 o 
   3  22   9       11.52       23.96     17.84 o 
   4  22   9     8909.75     8444.14    160.99 o 
   5  22   9     1458.02     1272.93     65.59 o 
   6  22   9     6115.51     6063.90    173.21 o 
   7  22   9      577.06      649.24     46.92 o 
  -8  23   9     1738.44     1887.46     99.47 o 
  -7  23   9      404.49      425.12     37.01 o 
  -6  23   9     2866.18     2727.78     98.13 o 
  -5  23   9      202.24      149.59     26.96 o 
  -4  23   9      248.20      205.52     28.34 o 
  -3  23   9      151.25      161.41     23.19 o 
  -2  23   9      244.65      218.10     30.15 o 
  -1  23   9      778.58      785.27     41.94 o 
   0  23   9     1240.54     1221.93     51.80 o 
   1  23   9      290.08      275.00     26.11 o 
   2  23   9       87.15       66.81     19.60 o 
   3  23   9      464.28      407.01     32.22 o 
   4  23   9     1432.15     1431.64     63.18 o 
   5  23   9       11.92       -0.61     20.88 o 
   6  23   9      116.26       50.90     25.34 o 
   7  23   9     2226.60     2275.90     98.75 o 
  -7  24   9       32.40       -3.81     30.14 o 
  -6  24   9      473.51      428.80     37.92 o 
  -5  24   9      115.30      108.64     24.24 o 
  -4  24   9       82.89       67.69     21.47 o 
  -3  24   9     2661.04     2583.79     78.84 o 
  -2  24   9     2639.62     2733.44     78.82 o 
  -1  24   9     2285.33     2411.83     79.80 o 
   0  24   9     1315.38     1390.53     56.17 o 
   1  24   9     2493.07     2510.03     77.72 o 
   2  24   9    10447.11    10715.99    167.36 o 
   3  24   9      331.08      289.07     28.47 o 
   4  24   9     1481.94     1400.10     62.07 o 
   5  24   9     1033.45     1019.88     59.13 o 
   6  24   9       33.91       40.33     23.52 o 
   7  24   9      382.31      407.71     36.28 o 
  -7  25   9      122.02       88.05     30.49 o 
  -6  25   9      121.02      133.99     25.91 o 
  -5  25   9        1.96      -20.48     20.48 o 
  -4  25   9      153.10      116.53     26.38 o 
  -3  25   9      207.46      190.19     24.04 o 
  -2  25   9      571.27      520.64     34.49 o 
  -1  25   9      147.31      107.14     22.73 o 
   0  25   9     2192.10     2093.67     81.49 o 
   1  25   9      111.68      133.31     23.86 o 
   2  25   9      195.93      254.75     27.19 o 
   3  25   9      659.09      607.53     37.25 o 
   4  25   9      468.37      532.62     38.31 o 
   5  25   9      144.48      119.64     25.43 o 
   6  25   9     2483.12     2515.79    101.38 o 
  -7  26   9      137.83      114.07     34.90 o 
  -6  26   9      668.22      713.85     51.67 o 
  -5  26   9      149.84      151.45     27.87 o 
  -4  26   9      455.61      493.63     40.00 o 
  -3  26   9       47.50       15.53     26.25 o 
  -2  26   9      352.14      409.84     32.59 o 
  -1  26   9        0.12       21.35     21.56 o 
   0  26   9     1370.07     1417.32     69.72 o 
   1  26   9     1338.06     1425.45     63.12 o 
   2  26   9     2850.88     2814.48     86.75 o 
   3  26   9      291.69      311.26     29.01 o 
   4  26   9      563.32      574.85     41.93 o 
   5  26   9      647.68      644.23     43.98 o 
   6  26   9      544.10      599.68     43.93 o 
  -6  27   9      358.06      417.92     33.92 o 
  -5  27   9       26.41        2.48     25.45 o 
  -4  27   9     1148.31     1183.37     60.61 o 
  -3  27   9     1230.74     1229.62     55.21 o 
  -2  27   9     5981.71     6124.19    141.25 o 
  -1  27   9     2295.77     2344.77     90.86 o 
   0  27   9     5907.38     6056.39    153.64 o 
   1  27   9      795.21      871.82     52.23 o 
   2  27   9     1928.52     1999.53     77.36 o 
   3  27   9     1705.49     1659.63     70.76 o 
   4  27   9        1.13      -23.08     23.08 o 
   5  27   9     1459.66     1509.15     68.61 o 
   6  27   9     1278.27     1387.78     73.08 o 
  -6  28   9       32.02       -3.28     28.51 o 
  -5  28   9      851.22      878.07     64.87 o 
  -4  28   9       31.04       28.74     29.90 o 
  -3  28   9     1515.09     1618.55     70.31 o 
  -2  28   9     1038.29     1076.49     55.42 o 
  -1  28   9     2623.95     2686.81    101.30 o 
   0  28   9      724.84      847.70     54.41 o 
   1  28   9     4591.08     4660.41    128.10 o 
   2  28   9      747.16      786.21     47.14 o 
   3  28   9        0.20      -18.31     22.31 o 
   4  28   9      912.64      896.81     51.45 o 
   5  28   9       66.61      103.22     28.74 o 
  -5  29   9     1894.19     2005.25     91.27 o 
  -4  29   9       10.38        3.01     28.46 o 
  -3  29   9     2833.26     2810.64    107.97 o 
  -2  29   9      188.35      243.35     29.23 o 
  -1  29   9     2745.56     2867.07    105.29 o 
   0  29   9     1321.31     1298.68     69.02 o 
   1  29   9      442.48      499.41     41.95 o 
   2  29   9       71.42      125.12     25.24 o 
   3  29   9       98.99      108.01     28.45 o 
   4  29   9      383.99      420.96     41.59 o 
   5  29   9     5220.01     5400.95    167.15 o 
  -5  30   9      246.26      204.97     35.58 o 
  -4  30   9       22.65       58.56     27.07 o 
  -3  30   9     1985.60     2162.51    134.94 o 
  -2  30   9       44.51       93.72     24.86 o 
  -1  30   9     4318.38     4517.15    137.76 o 
   0  30   9      413.57      420.62     40.18 o 
   1  30   9     4168.16     4271.01    134.05 o 
   2  30   9     3574.24     3839.20    119.23 o 
   3  30   9      406.01      411.12     36.84 o 
   4  30   9       87.50       61.71     26.04 o 
  -4  31   9     1153.75     1134.01     76.59 o 
  -3  31   9     1835.96     2007.62     88.35 o 
  -2  31   9     3273.86     3631.27    131.95 o 
  -1  31   9      851.97      873.19     55.95 o 
   0  31   9     1444.12     1505.25     75.53 o 
   1  31   9        9.22       15.20     25.86 o 
   2  31   9     1008.49     1154.10     70.09 o 
   3  31   9        0.71       36.94     27.21 o 
  -3  32   9       20.95       37.75     41.33 o 
  -2  32   9       71.80       74.32     27.72 o 
  -1  32   9      225.18      250.51     33.57 o 
   0  32   9      105.58       99.29     33.09 o 
   1  32   9       78.26       89.94     26.65 o 
   2  32   9       36.13       42.82     30.18 o 
  -2  33   9       19.98      -28.78     28.78 o 
  -1  33   9       19.98       32.93     26.95 o 
   0  33   9      344.12      387.93     37.32 o 
   1  33   9       16.47       26.94     32.86 o 
 -10   0  10      209.51      303.92     52.26 o 
  -8   0  10      673.41      647.30     56.07 o 
  -6   0  10    10727.44    10680.97    271.25 o 
  -4   0  10    13685.08    14403.12    207.50 o 
  -2   0  10    30230.56    31673.90    328.06 o 
   0   0  10      754.80      958.88     36.56 o 
   2   0  10     2973.91     3097.10     78.53 o 
   4   0  10     3140.23     3254.19     92.73 o 
   6   0  10     1679.35     1507.74     80.22 o 
   8   0  10        4.98       77.15     33.96 o 
  10   0  10     1114.90     1213.55    106.24 o 
 -11   1  10       46.36       26.43     59.91 o 
 -10   1  10      304.95      309.16     38.36 o 
  -9   1  10      288.82      245.25     33.91 o 
  -8   1  10     4508.99     4566.63    116.11 o 
  -7   1  10      655.29      656.74     40.52 o 
  -6   1  10    25261.36    25035.97    273.48 o 
  -5   1  10    12532.10    12634.08    148.44 o 
  -4   1  10     6136.72     5834.86     98.33 o 
  -3   1  10    11975.90    11295.72    117.68 o 
  -2   1  10     7713.51     7622.39     81.46 o 
  -1   1  10     3190.36     3336.65     48.03 o 
   0   1  10      324.07      323.66     15.54 o 
   1   1  10     3456.85     3683.06     52.25 o 
   2   1  10    19850.04    19778.20    170.50 o 
   3   1  10     1471.94     1454.77     39.72 o 
   4   1  10    24239.70    24871.32    219.65 o 
   5   1  10      548.80      560.02     33.32 o 
   6   1  10    18941.03    18776.66    242.11 o 
   7   1  10        0.03      -15.60     21.66 o 
   8   1  10     3263.99     3192.51    110.21 o 
   9   1  10        0.05       23.12     27.84 o 
  10   1  10      104.55      136.27     32.38 o 
 -10   2  10     1069.11     1016.85     76.29 o 
  -9   2  10      813.07      834.62     58.51 o 
  -8   2  10     1902.44     2033.78     78.84 o 
  -7   2  10      947.24      964.59     47.78 o 
  -6   2  10      148.55       92.03     20.20 o 
  -5   2  10     8289.96     8019.28    121.39 o 
  -4   2  10     6069.76     6180.87     80.09 o 
  -3   2  10     1938.40     2011.65     38.54 o 
  -2   2  10      366.28      322.63     15.33 o 
  -1   2  10      796.84      900.47     23.99 o 
   0   2  10      108.66       82.43      9.65 o 
   1   2  10       20.29       22.35      8.75 o 
   2   2  10     6575.92     6592.71     78.33 o 
   3   2  10     1872.87     1770.05     43.49 o 
   4   2  10      254.49      286.56     26.33 o 
   5   2  10     7253.91     7113.12    113.99 o 
   6   2  10      529.64      462.48     36.51 o 
   7   2  10        0.95       -7.68     18.84 o 
   8   2  10      339.95      274.48     36.33 o 
   9   2  10        2.48      -34.15     34.15 o 
  10   2  10       26.32       27.75     45.70 o 
 -10   3  10      606.59      574.82     50.00 o 
  -9   3  10       11.27      -23.74     27.49 o 
  -8   3  10      850.72      874.73     56.61 o 
  -7   3  10     5020.15     5086.89    118.14 o 
  -6   3  10      151.46      132.58     21.23 o 
  -5   3  10    15338.64    15219.81    159.03 o 
  -4   3  10     2989.91     2816.72     54.22 o 
  -3   3  10    18414.87    18480.73    155.85 o 
  -2   3  10     3645.62     3480.55     51.73 o 
  -1   3  10    11837.47    12442.07    107.86 o 
   0   3  10     9119.89     9848.68     94.77 o 
   1   3  10     1538.66     1866.66     36.38 o 
   2   3  10      301.94      304.93     17.29 o 
   3   3  10      601.40      593.37     23.19 o 
   4   3  10     3882.02     3827.63     76.09 o 
   5   3  10      101.01       99.63     18.07 o 
   6   3  10     8861.63     8356.03    152.63 o 
   7   3  10      518.71      512.98     37.64 o 
   8   3  10      228.12      204.70     32.79 o 
   9   3  10      183.29      191.44     33.17 o 
  10   3  10      504.24      516.50     53.07 o 
 -10   4  10     2717.63     2650.77    132.86 o 
  -9   4  10      202.95      196.01     34.70 o 
  -8   4  10     4507.69     4481.60    123.09 o 
  -7   4  10       65.53       75.61     20.27 o 
  -6   4  10     4362.50     4376.05     89.46 o 
  -5   4  10     1541.21     1578.02     44.23 o 
  -4   4  10     2190.80     2212.91     48.59 o 
  -3   4  10    11262.25    11173.11    117.36 o 
  -2   4  10    12073.37    11772.69    112.59 o 
  -1   4  10    31539.71    33092.54    219.49 o 
   0   4  10     5528.14     5355.36     71.45 o 
   1   4  10    19525.00    20431.16    155.64 o 
   2   4  10     3693.98     3388.88     54.05 o 
   3   4  10     7498.65     7537.05     98.49 o 
   4   4  10      368.49      437.84     26.64 o 
   5   4  10     2502.35     2371.88     71.79 o 
   6   4  10     3514.78     3343.00     93.05 o 
   7   4  10     1434.26     1367.91     60.94 o 
   8   4  10     1724.78     1803.60     84.70 o 
   9   4  10      812.25      827.94     57.21 o 
  10   4  10      698.65      758.69     58.70 o 
 -10   5  10     1129.36     1172.83     85.21 o 
  -9   5  10     3442.23     3673.71    120.89 o 
  -8   5  10      784.53      860.59     51.67 o 
  -7   5  10     1122.78     1154.95     54.98 o 
  -6   5  10      188.28      148.34     22.91 o 
  -5   5  10     1292.11     1296.53     40.09 o 
  -4   5  10     1702.13     1612.62     42.71 o 
  -3   5  10     2364.53     2084.93     45.07 o 
  -2   5  10      315.40      211.73     16.75 o 
  -1   5  10     2067.30     2196.73     41.00 o 
   0   5  10     3924.27     4185.47     57.92 o 
   1   5  10    12195.85    12063.02    112.91 o 
   2   5  10      667.94      562.79     24.84 o 
   3   5  10     2813.05     2880.43     57.81 o 
   4   5  10       65.75       55.83     14.80 o 
   5   5  10       24.82      -11.67     17.12 o 
   6   5  10     1119.79     1033.39     50.65 o 
   7   5  10     5999.51     6068.67    140.43 o 
   8   5  10       32.60       99.06     31.31 o 
   9   5  10     4900.78     4817.06    173.91 o 
  10   5  10      243.16      211.49     40.18 o 
 -10   6  10      401.80      435.82     58.44 o 
  -9   6  10     1528.99     1547.64     83.81 o 
  -8   6  10       76.37       86.36     26.34 o 
  -7   6  10       62.40       70.42     21.79 o 
  -6   6  10      653.88      597.32     37.17 o 
  -5   6  10    13464.10    12920.83    155.92 o 
  -4   6  10    14143.52    14457.63    186.18 o 
  -3   6  10    15849.21    15800.00    149.67 o 
  -2   6  10     1297.21     1162.39     29.97 o 
  -1   6  10    58512.02    63232.49    386.54 o 
   0   6  10     4407.32     4621.21     61.95 o 
   1   6  10    48289.87    50665.48    324.45 o 
   2   6  10     4211.25     4388.09     71.67 o 
   3   6  10      705.24      624.61     31.00 o 
   4   6  10      175.65      120.04     20.01 o 
   5   6  10     3710.00     3588.38     90.43 o 
   6   6  10     1883.13     2057.76     74.53 o 
   7   6  10      823.33      796.36     61.84 o 
   8   6  10       11.07       39.45     24.92 o 
   9   6  10     3685.91     3679.50    141.78 o 
  10   6  10      112.08      136.80     76.50 o 
 -10   7  10      223.95      229.23     35.45 o 
  -9   7  10     3586.03     3488.42    123.21 o 
  -8   7  10       37.05       32.82     22.58 o 
  -7   7  10     4028.79     3927.78    109.17 o 
  -6   7  10      120.95       59.61     20.45 o 
  -5   7  10     3376.91     3242.95     92.40 o 
  -4   7  10        0.38       29.05     12.07 o 
  -3   7  10      388.64      348.36     19.87 o 
  -2   7  10    38369.30    40327.27    274.30 o 
  -1   7  10      422.86      497.29     20.62 o 
   0   7  10     2766.49     3203.54     53.48 o 
   1   7  10     9800.60     9856.62    103.81 o 
   2   7  10     4940.93     5228.51     77.65 o 
   3   7  10     3904.18     3751.44     66.45 o 
   4   7  10     1011.25     1009.64     39.76 o 
   5   7  10     4272.54     3967.30     96.13 o 
   6   7  10     4062.51     3996.11    102.19 o 
   7   7  10     3885.88     3885.02    117.85 o 
   8   7  10      118.96       90.63     26.78 o 
   9   7  10     6942.19     6875.10    200.12 o 
 -10   8  10     1400.61     1544.85     89.48 o 
  -9   8  10        0.03       10.32     25.84 o 
  -8   8  10      345.92      373.13     33.98 o 
  -7   8  10      475.59      398.87     33.14 o 
  -6   8  10      720.53      712.86     37.95 o 
  -5   8  10     2280.92     2350.39     63.25 o 
  -4   8  10      693.24      687.99     31.78 o 
  -3   8  10    21868.12    21571.44    176.60 o 
  -2   8  10     2291.78     2180.16     43.53 o 
  -1   8  10    34881.99    35699.49    240.07 o 
   0   8  10     1621.56     1479.69     36.43 o 
   1   8  10    16944.85    16958.20    141.30 o 
   2   8  10    11737.15    12203.21    129.48 o 
   3   8  10    20970.93    20984.25    202.87 o 
   4   8  10        5.26       21.92     13.44 o 
   5   8  10     5195.73     4939.07    104.26 o 
   6   8  10     1063.01     1083.88     54.83 o 
   7   8  10     4312.64     4409.80    114.93 o 
   8   8  10     1888.35     1901.20     92.50 o 
   9   8  10     4810.04     4719.04    171.80 o 
 -10   9  10     1488.76     1590.89     84.70 o 
  -9   9  10        1.05      -10.21     29.36 o 
  -8   9  10     4632.13     4636.20    130.82 o 
  -7   9  10      115.26       93.33     22.86 o 
  -6   9  10     4577.94     4630.28     99.81 o 
  -5   9  10     2448.51     2250.04     64.73 o 
  -4   9  10      130.89      117.57     17.48 o 
  -3   9  10      771.40      835.30     30.24 o 
  -2   9  10    16279.56    16577.05    146.45 o 
  -1   9  10      702.93      672.18     25.56 o 
   0   9  10    19178.45    19070.82    154.89 o 
   1   9  10     3263.56     3262.04     53.09 o 
   2   9  10     1309.85     1386.43     36.24 o 
   3   9  10     2607.23     2513.52     60.13 o 
   4   9  10      982.92      988.92     39.07 o 
   5   9  10     1444.59     1402.63     53.36 o 
   6   9  10        1.68      -18.55     18.55 o 
   7   9  10       31.58       34.48     22.26 o 
   8   9  10      168.07      149.37     32.81 o 
   9   9  10      889.72      824.43     75.40 o 
 -10  10  10     2756.96     2925.50    120.59 o 
  -9  10  10      250.66      252.88     36.57 o 
  -8  10  10     1554.22     1553.74     74.93 o 
  -7  10  10     3887.47     3659.55    101.57 o 
  -6  10  10       77.45       89.71     19.92 o 
  -5  10  10     1079.67     1093.90     46.16 o 
  -4  10  10     2891.89     2989.72     67.69 o 
  -3  10  10     3947.00     3873.27     67.93 o 
  -2  10  10     2189.39     2023.06     43.05 o 
  -1  10  10     8085.45     8185.89     90.68 o 
   0  10  10    10960.02    10372.46    105.93 o 
   1  10  10     4080.12     3899.51     63.31 o 
   2  10  10    12566.47    12883.87    136.38 o 
   3  10  10      303.36      315.69     22.82 o 
   4  10  10     2072.19     2100.12     57.71 o 
   5  10  10      135.70      132.80     23.48 o 
   6  10  10      494.15      527.54     38.08 o 
   7  10  10      159.91      130.70     25.69 o 
   8  10  10     4722.83     4853.10    146.86 o 
   9  10  10      347.03      459.50     40.94 o 
 -10  11  10     1432.68     1468.40     80.05 o 
  -9  11  10     1056.36     1029.79     64.67 o 
  -8  11  10     3776.93     3936.01    121.97 o 
  -7  11  10     5423.67     5486.93    139.08 o 
  -6  11  10     6678.57     6642.94    123.87 o 
  -5  11  10      405.23      355.17     28.85 o 
  -4  11  10      552.77      522.84     29.18 o 
  -3  11  10     5837.85     5702.88     86.02 o 
  -2  11  10      384.91      365.98     21.00 o 
  -1  11  10     5214.96     5089.71     69.87 o 
   0  11  10     1387.69     1399.31     35.89 o 
   1  11  10     1409.84     1499.55     36.80 o 
   2  11  10     1244.59     1139.12     37.09 o 
   3  11  10     9198.84     8916.94    123.28 o 
   4  11  10      577.40      633.90     32.49 o 
   5  11  10       33.75       32.73     18.79 o 
   6  11  10     1713.82     1730.12     68.53 o 
   7  11  10        0.98       33.50     30.67 o 
   8  11  10      626.58      609.42     47.94 o 
   9  11  10      365.26      442.83     41.69 o 
 -10  12  10      380.97      346.32     39.61 o 
  -9  12  10     5689.80     5789.19    175.02 o 
  -8  12  10     1164.82     1194.03     65.86 o 
  -7  12  10     3243.84     3227.75    105.76 o 
  -6  12  10     1614.22     1585.24     59.37 o 
  -5  12  10     7806.56     7629.96    129.06 o 
  -4  12  10     2064.26     1966.26     59.72 o 
  -3  12  10       24.51       28.48     13.25 o 
  -2  12  10     3847.02     3844.41     68.28 o 
  -1  12  10       50.31       49.27     11.06 o 
   0  12  10     1871.87     1815.89     41.70 o 
   1  12  10     1340.83     1444.74     36.59 o 
   2  12  10     8483.90     7978.53    105.14 o 
   3  12  10      535.00      505.81     28.51 o 
   4  12  10     4559.11     4575.56     95.31 o 
   5  12  10      249.88      208.45     25.82 o 
   6  12  10      630.84      563.58     43.64 o 
   7  12  10      814.85      755.47     50.99 o 
   8  12  10     2742.18     2747.74    108.84 o 
   9  12  10      381.65      452.91     46.96 o 
 -10  13  10       81.49       71.45     32.96 o 
  -9  13  10     1050.27     1101.13     71.38 o 
  -8  13  10     1343.50     1379.89     70.24 o 
  -7  13  10      720.93      586.72     44.47 o 
  -6  13  10     2870.39     2649.25     83.78 o 
  -5  13  10      276.20      239.63     25.87 o 
  -4  13  10      818.50      747.28     38.41 o 
  -3  13  10     1094.76     1004.35     35.41 o 
  -2  13  10       80.45       80.07     13.60 o 
  -1  13  10     5254.65     5012.41     72.10 o 
   0  13  10     4695.69     4883.73     71.77 o 
   1  13  10     1805.20     1797.27     41.62 o 
   2  13  10    11269.60    11344.79    132.05 o 
   3  13  10     2590.39     2542.96     63.95 o 
   4  13  10    19138.36    18348.89    223.01 o 
   5  13  10       54.41       70.12     23.09 o 
   6  13  10    16317.28    16277.12    254.93 o 
   7  13  10        3.34       14.99     22.08 o 
   8  13  10     2938.16     2887.71    104.77 o 
   9  13  10     1153.44      990.33     60.33 o 
 -10  14  10        7.68       36.75     41.14 o 
  -9  14  10      548.74      513.49     44.90 o 
  -8  14  10      514.39      600.59     48.68 o 
  -7  14  10      468.63      450.35     40.03 o 
  -6  14  10      300.43      284.79     29.08 o 
  -5  14  10     1407.99     1387.50     54.49 o 
  -4  14  10     8981.85     8411.23    134.26 o 
  -3  14  10      310.36      407.00     25.41 o 
  -2  14  10       97.62      177.66     17.07 o 
  -1  14  10     3123.06     3215.34     57.57 o 
   0  14  10     1345.00     1259.93     36.22 o 
   1  14  10      413.78      463.62     22.16 o 
   2  14  10      372.53      329.22     22.61 o 
   3  14  10     5053.26     5106.76    100.01 o 
   4  14  10      234.92      240.52     26.21 o 
   5  14  10     4937.88     4842.88    113.97 o 
   6  14  10      154.11      126.11     27.08 o 
   7  14  10      321.98      412.24     38.17 o 
   8  14  10     1093.83     1008.61     59.54 o 
   9  14  10       17.33      -37.46     37.46 o 
  -9  15  10      837.02      966.96     61.06 o 
  -8  15  10     1180.53     1212.10     69.03 o 
  -7  15  10        4.67      -12.50     22.07 o 
  -6  15  10     4568.52     4336.05    111.13 o 
  -5  15  10     4648.06     4525.67    109.34 o 
  -4  15  10     3002.97     2941.81     77.14 o 
  -3  15  10     5626.56     5384.89     95.46 o 
  -2  15  10      775.64      815.34     33.17 o 
  -1  15  10     1888.59     1794.75     43.26 o 
   0  15  10     6338.05     6364.28     86.48 o 
   1  15  10     5741.64     5333.69     77.80 o 
   2  15  10     9149.01     8822.94    117.28 o 
   3  15  10     1278.06     1350.06     51.66 o 
   4  15  10    15033.56    14842.35    192.84 o 
   5  15  10       16.82       16.18     20.11 o 
   6  15  10     6670.53     6551.50    155.96 o 
   7  15  10     1090.22     1026.00     59.31 o 
   8  15  10     3610.11     3745.11    128.82 o 
   9  15  10      408.95      525.34     49.39 o 
  -9  16  10      435.55      486.22     47.74 o 
  -8  16  10     1082.19     1102.82     65.89 o 
  -7  16  10      141.17       93.86     33.41 o 
  -6  16  10        0.08      -11.78     19.46 o 
  -5  16  10      233.60      285.01     29.76 o 
  -4  16  10      321.21      280.10     26.83 o 
  -3  16  10      154.80      147.33     20.08 o 
  -2  16  10     3899.38     3667.50     77.06 o 
  -1  16  10     1772.60     1852.80     46.81 o 
   0  16  10      876.44      814.28     30.50 o 
   1  16  10      703.96      718.32     31.62 o 
   2  16  10       91.50       66.93     17.42 o 
   3  16  10     7324.07     7184.09    123.90 o 
   4  16  10       60.80       58.35     19.13 o 
   5  16  10     4149.46     4080.87    116.22 o 
   6  16  10      125.61      162.22     26.99 o 
   7  16  10     1226.76     1331.44     68.40 o 
   8  16  10     2055.61     2124.21     88.50 o 
  -9  17  10        3.99       34.88     48.07 o 
  -8  17  10      622.03      639.42     50.21 o 
  -7  17  10      260.47      235.24     40.66 o 
  -6  17  10     2238.82     2024.08     75.59 o 
  -5  17  10    20043.51    19885.19    257.82 o 
  -4  17  10      733.43      723.52     42.40 o 
  -3  17  10     9247.17     9139.32    133.09 o 
  -2  17  10    10869.30    11288.97    146.69 o 
  -1  17  10     5262.12     5080.45     82.00 o 
   0  17  10     5023.43     4768.02     79.03 o 
   1  17  10      368.87      338.69     23.39 o 
   2  17  10      856.70      804.57     37.18 o 
   3  17  10       60.17       54.14     19.20 o 
   4  17  10     1151.47     1156.59     52.97 o 
   5  17  10       23.72       48.03     18.87 o 
   6  17  10      142.11      156.68     28.53 o 
   7  17  10     1275.92     1264.13     68.13 o 
   8  17  10      955.34      927.16     58.57 o 
  -9  18  10       13.46      -29.52     29.52 o 
  -8  18  10     1440.43     1472.08     83.28 o 
  -7  18  10      148.31      171.28     24.68 o 
  -6  18  10     1582.51     1607.50     67.26 o 
  -5  18  10      257.03      217.28     29.61 o 
  -4  18  10    10046.54     9477.32    162.90 o 
  -3  18  10      156.60      141.93     19.73 o 
  -2  18  10     1590.74     1620.20     52.81 o 
  -1  18  10     3136.36     3092.34     64.30 o 
   0  18  10     1305.17     1252.19     41.29 o 
   1  18  10     2056.58     1866.79     55.48 o 
   2  18  10        1.56       -0.41     14.61 o 
   3  18  10       43.53       36.16     18.27 o 
   4  18  10        5.02       28.82     19.54 o 
   5  18  10     1028.44     1082.29     52.78 o 
   6  18  10      112.18       92.70     24.65 o 
   7  18  10       25.58       23.87     22.86 o 
   8  18  10       15.60       -4.18     31.71 o 
  -9  19  10        4.45        3.28     34.28 o 
  -8  19  10      121.49      122.18     31.64 o 
  -7  19  10      245.96      243.02     33.80 o 
  -6  19  10      539.89      533.28     39.17 o 
  -5  19  10      281.85      277.38     29.79 o 
  -4  19  10        2.67       -1.96     19.79 o 
  -3  19  10      216.90      182.27     23.06 o 
  -2  19  10     1246.57     1292.27     48.33 o 
  -1  19  10       98.02       94.89     19.04 o 
   0  19  10      957.11     1115.45     40.26 o 
   1  19  10     1838.39     1617.71     54.09 o 
   2  19  10      133.88      104.78     18.91 o 
   3  19  10      478.50      473.01     33.56 o 
   4  19  10     3442.49     3406.97     95.83 o 
   5  19  10      192.08      164.75     24.59 o 
   6  19  10       36.91       28.41     22.39 o 
   7  19  10      129.09      135.25     25.38 o 
   8  19  10       89.47       72.73     27.86 o 
  -8  20  10      307.09      323.88     36.48 o 
  -7  20  10     1033.09     1133.81     70.28 o 
  -6  20  10     3566.72     3321.91    111.09 o 
  -5  20  10      948.28      833.44     47.35 o 
  -4  20  10    13206.14    13242.75    202.33 o 
  -3  20  10     1933.55     1916.71     66.86 o 
  -2  20  10     8434.40     8082.58    131.55 o 
  -1  20  10    11495.63    11854.49    161.75 o 
   0  20  10        8.25      -13.58     13.58 o 
   1  20  10     7606.81     7595.91    120.76 o 
   2  20  10      673.13      697.17     37.54 o 
   3  20  10     2073.16     1937.05     69.96 o 
   4  20  10     1495.61     1566.78     77.00 o 
   5  20  10     3401.22     3451.63    101.28 o 
   6  20  10      664.38      639.27     45.49 o 
   7  20  10     2069.94     2088.15     92.25 o 
   8  20  10      167.20      159.51     44.01 o 
  -8  21  10      214.67      263.62     33.49 o 
  -7  21  10      783.67      805.82     52.14 o 
  -6  21  10     1408.10     1545.58     74.22 o 
  -5  21  10     4278.72     4027.53    114.51 o 
  -4  21  10      442.98      419.26     35.88 o 
  -3  21  10      307.01      274.64     27.54 o 
  -2  21  10      915.87      859.37     44.25 o 
  -1  21  10      893.64      927.57     41.29 o 
   0  21  10      846.45      919.67     41.51 o 
   1  21  10        0.18       -1.74     17.61 o 
   2  21  10     1095.61     1026.47     45.53 o 
   3  21  10      837.26      791.33     46.70 o 
   4  21  10      318.74      346.80     33.07 o 
   5  21  10      613.09      597.21     42.25 o 
   6  21  10      198.90      234.79     30.62 o 
   7  21  10     1399.99     1380.69     77.28 o 
  -8  22  10     2224.54     2290.66     98.16 o 
  -7  22  10     3383.73     3537.07    124.99 o 
  -6  22  10       53.70      108.51     25.62 o 
  -5  22  10     7190.50     6998.65    156.23 o 
  -4  22  10      537.86      570.53     43.78 o 
  -3  22  10     4292.75     4107.44     98.84 o 
  -2  22  10      144.77      135.14     22.44 o 
  -1  22  10     2032.74     2016.71     60.77 o 
   0  22  10      588.26      580.48     36.16 o 
   1  22  10     6823.60     7126.11    126.49 o 
   2  22  10     3458.51     3335.43     86.32 o 
   3  22  10     3248.23     3276.64     94.04 o 
   4  22  10       25.25       41.16     23.12 o 
   5  22  10     9011.96     8984.22    182.24 o 
   6  22  10     1193.78     1219.35     71.81 o 
   7  22  10     4154.23     4277.87    150.83 o 
  -8  23  10      439.69      452.31     45.09 o 
  -7  23  10      297.37      289.30     36.13 o 
  -6  23  10      824.14      813.73     50.72 o 
  -5  23  10      201.70      204.31     28.29 o 
  -4  23  10      478.12      412.34     35.02 o 
  -3  23  10      875.55      847.24     44.18 o 
  -2  23  10     9194.32     9326.15    152.43 o 
  -1  23  10       36.85       36.43     19.69 o 
   0  23  10     2879.21     2922.80     87.55 o 
   1  23  10     1284.80     1377.99     53.24 o 
   2  23  10     2119.63     2146.40     69.57 o 
   3  23  10     1810.88     1784.74     69.03 o 
   4  23  10       56.72       31.17     28.57 o 
   5  23  10      261.87      298.73     28.56 o 
   6  23  10     1270.49     1224.13     67.80 o 
   7  23  10      185.62      208.72     31.71 o 
  -7  24  10     2230.06     2284.87     89.71 o 
  -6  24  10      478.34      455.00     40.94 o 
  -5  24  10     1605.34     1639.35     73.08 o 
  -4  24  10     2480.85     2405.19     83.49 o 
  -3  24  10      439.77      417.07     31.38 o 
  -2  24  10     1580.04     1608.34     60.53 o 
  -1  24  10       43.10       27.97     20.30 o 
   0  24  10      790.99      665.21     41.86 o 
   1  24  10       24.18       31.03     20.59 o 
   2  24  10     2528.17     2513.46     80.63 o 
   3  24  10     3143.11     3273.43     96.63 o 
   4  24  10      369.86      392.30     33.58 o 
   5  24  10     2391.02     2361.36     87.53 o 
   6  24  10      463.99      424.90     49.61 o 
  -7  25  10      680.30      680.99     44.53 o 
  -6  25  10       54.76       17.58     24.66 o 
  -5  25  10      351.04      319.95     32.80 o 
  -4  25  10        8.39      -21.92     21.92 o 
  -3  25  10      580.95      548.76     38.32 o 
  -2  25  10       22.13       69.17     20.50 o 
  -1  25  10     3092.22     3170.99     99.67 o 
   0  25  10      714.84      711.82     43.37 o 
   1  25  10     7311.14     7749.52    160.12 o 
   2  25  10        1.03      -11.01     19.51 o 
   3  25  10     2356.75     2270.05     78.49 o 
   4  25  10       38.10       59.24     21.43 o 
   5  25  10        0.86       -5.85     21.62 o 
   6  25  10        2.19        8.88     40.90 o 
  -6  26  10      147.56      140.08     29.70 o 
  -5  26  10      380.74      303.32     31.21 o 
  -4  26  10        0.39      -20.40     21.75 o 
  -3  26  10      731.56      718.30     44.45 o 
  -2  26  10      604.32      595.95     41.09 o 
  -1  26  10      637.90      557.40     41.24 o 
   0  26  10      888.22      892.62     55.53 o 
   1  26  10     2503.71     2493.02     84.95 o 
   2  26  10      119.97      141.45     24.83 o 
   3  26  10      160.08      174.08     26.60 o 
   4  26  10      260.93      189.66     25.74 o 
   5  26  10      543.07      612.19     39.61 o 
   6  26  10       85.03       58.25     26.91 o 
  -6  27  10      114.12      172.97     25.50 o 
  -5  27  10      214.94      148.36     34.55 o 
  -4  27  10      544.44      534.75     38.87 o 
  -3  27  10      620.33      558.95     39.86 o 
  -2  27  10     5585.28     5817.02    144.87 o 
  -1  27  10     1584.60     1646.96     72.11 o 
   0  27  10     4718.18     4823.45    148.54 o 
   1  27  10     2324.30     2310.64     87.28 o 
   2  27  10     2414.05     2495.83     87.47 o 
   3  27  10     2410.75     2509.91     90.02 o 
   4  27  10     1525.13     1635.34     71.64 o 
   5  27  10       12.64       -8.82     28.11 o 
  -6  28  10      100.12       52.85     30.66 o 
  -5  28  10     1536.33     1532.26     70.57 o 
  -4  28  10      217.27      178.38     26.59 o 
  -3  28  10        0.74      -21.72     22.42 o 
  -2  28  10      244.76      301.23     30.31 o 
  -1  28  10     1307.33     1423.27     67.95 o 
   0  28  10      698.61      832.46     55.49 o 
   1  28  10        1.06      -31.10     32.45 o 
   2  28  10     1036.27     1086.45     55.74 o 
   3  28  10      159.88      142.07     25.47 o 
   4  28  10        7.11       20.73     31.79 o 
   5  28  10     1392.54     1489.56     67.38 o 
  -5  29  10     1818.84     1975.26     85.39 o 
  -4  29  10     1314.00     1431.60     69.75 o 
  -3  29  10      157.88      226.74     30.71 o 
  -2  29  10     3030.35     3072.14    104.13 o 
  -1  29  10      523.00      510.96     43.18 o 
   0  29  10     5200.62     5271.76    149.01 o 
   1  29  10      447.93      394.18     40.85 o 
   2  29  10     3490.46     3535.13    113.54 o 
   3  29  10      189.09      193.57     33.95 o 
   4  29  10     1541.65     1621.95     73.77 o 
  -4  30  10      829.61      876.35     52.07 o 
  -3  30  10      224.51      213.10     38.55 o 
  -2  30  10      594.70      651.96     45.09 o 
  -1  30  10      257.13      319.26     34.60 o 
   0  30  10     1026.34     1232.15     66.59 o 
   1  30  10      923.69     1004.25     61.23 o 
   2  30  10      545.57      648.59     46.17 o 
   3  30  10      595.25      646.17     45.62 o 
   4  30  10      378.57      360.73     37.02 o 
  -4  31  10      483.58      504.43     43.29 o 
  -3  31  10     1921.52     2135.79     93.13 o 
  -2  31  10     1493.52     1505.04     74.36 o 
  -1  31  10      194.66      204.50     30.18 o 
   0  31  10     1216.13     1309.20     90.01 o 
   1  31  10      135.12      131.99     27.23 o 
   2  31  10      735.94      882.24     75.89 o 
   3  31  10        0.36       -0.74     34.06 o 
  -3  32  10      237.73      254.39     39.53 o 
  -2  32  10      124.94      123.99     29.70 o 
  -1  32  10      362.28      356.31     60.48 o 
   0  32  10      115.47       86.69     26.71 o 
   1  32  10       49.97       45.93     26.21 o 
   2  32  10        3.45      -19.46     32.02 o 
  -1  33  10        4.35      -17.45     29.44 o 
   0  33  10      586.87      697.97     49.09 o 
  -9   0  11        1.97      -34.28     34.28 o 
  -7   0  11     3028.82     3035.94    117.78 o 
  -5   0  11     1651.05     1497.02     77.90 o 
  -3   0  11     1113.88     1389.60     59.86 o 
  -1   0  11    10880.18    11151.13    145.98 o 
   1   0  11     2838.95     3306.79     72.97 o 
   3   0  11    12452.47    12214.94    189.61 o 
   5   0  11    19985.31    20711.84    362.06 o 
   7   0  11     9769.78     9790.84    273.55 o 
   9   0  11     1644.53     1665.94    110.77 o 
 -10   1  11      760.47      826.24     59.06 o 
  -9   1  11      151.06      141.34     30.35 o 
  -8   1  11      170.66      169.13     26.58 o 
  -7   1  11     1161.73     1198.11     51.78 o 
  -6   1  11      544.91      535.17     34.87 o 
  -5   1  11    33468.28    34009.29    294.80 o 
  -4   1  11     8274.72     8151.21    104.34 o 
  -3   1  11    24263.02    24246.55    200.70 o 
  -2   1  11     1514.29     1699.92     36.29 o 
  -1   1  11    19799.18    19907.04    152.86 o 
   0   1  11      674.43      724.42     23.63 o 
   1   1  11    15437.43    16100.86    134.60 o 
   2   1  11       48.05       67.27     10.38 o 
   3   1  11    17688.01    17401.45    168.03 o 
   4   1  11       14.46       15.74     14.74 o 
   5   1  11    30343.73    31446.88    303.87 o 
   6   1  11      176.79      177.75     28.11 o 
   7   1  11     5039.22     4925.32    132.87 o 
   8   1  11        7.26       10.59     25.25 o 
   9   1  11     8739.17     8896.85    222.10 o 
 -10   2  11     2385.83     2447.02    108.25 o 
  -9   2  11     1099.38     1040.08     64.44 o 
  -8   2  11      130.08      114.62     25.53 o 
  -7   2  11     3678.25     3606.59    103.44 o 
  -6   2  11     3148.34     3220.88     84.29 o 
  -5   2  11      950.65     1022.69     41.80 o 
  -4   2  11     5262.59     4602.00     74.51 o 
  -3   2  11      366.54      368.75     16.42 o 
  -2   2  11    32044.01    33780.11    237.00 o 
  -1   2  11       51.15       43.13      9.39 o 
   0   2  11     5661.98     5742.38     70.86 o 
   1   2  11      509.41      416.69     19.24 o 
   2   2  11     7919.83     7458.92     94.30 o 
   3   2  11     5043.54     4724.35     82.68 o 
   4   2  11      455.24      476.65     28.31 o 
   5   2  11    10704.63    10726.88    155.03 o 
   6   2  11    17257.85    17532.78    236.59 o 
   7   2  11      526.22      555.00     44.14 o 
   8   2  11     1321.25     1392.56     70.99 o 
   9   2  11      529.41      504.92     44.35 o 
 -10   3  11     1004.44      970.43     61.23 o 
  -9   3  11      777.56      758.08     56.24 o 
  -8   3  11      336.56      422.39     58.95 o 
  -7   3  11      368.00      316.75     33.36 o 
  -6   3  11     1080.30     1192.82     47.25 o 
  -5   3  11       28.99       20.30     14.57 o 
  -4   3  11     7188.48     7182.20    108.14 o 
  -3   3  11     1791.34     1803.74     37.38 o 
  -2   3  11    32043.53    33926.80    238.54 o 
  -1   3  11     1862.45     1732.18     35.90 o 
   0   3  11     7515.81     7340.10     82.03 o 
   1   3  11     3366.48     3263.92     51.47 o 
   2   3  11     2810.41     2668.55     48.96 o 
   3   3  11     9638.85     9006.33    119.30 o 
   4   3  11     2338.70     2199.93     58.22 o 
   5   3  11      254.82      269.60     26.05 o 
   6   3  11     2847.05     2745.70     85.90 o 
   7   3  11     3768.51     3615.14    102.90 o 
   8   3  11        1.22      -25.15     25.15 o 
   9   3  11        4.03      -17.30     28.77 o 
 -10   4  11     3151.62     3501.78    144.44 o 
  -9   4  11     3716.36     3817.24    122.10 o 
  -8   4  11      646.27      636.46     47.66 o 
  -7   4  11     4725.71     4834.68    115.94 o 
  -6   4  11       88.35       68.89     19.51 o 
  -5   4  11     3595.41     3716.74     77.34 o 
  -4   4  11      355.01      418.16     21.70 o 
  -3   4  11     5129.98     4941.31     75.34 o 
  -2   4  11       21.92       49.81     10.93 o 
  -1   4  11     1510.68     1568.65     34.52 o 
   0   4  11    10551.17    10473.13    110.92 o 
   1   4  11     2309.09     2472.54     44.68 o 
   2   4  11    13093.40    13237.53    135.47 o 
   3   4  11        9.82       24.22     13.40 o 
   4   4  11      190.15      175.88     19.64 o 
   5   4  11      533.69      540.73     34.76 o 
   6   4  11       80.65       61.58     29.83 o 
   7   4  11      381.54      385.62     32.36 o 
   8   4  11      482.58      441.52     44.64 o 
   9   4  11      294.85      289.80     49.86 o 
 -10   5  11       63.46       35.42     44.27 o 
  -9   5  11       17.10       -6.04     27.02 o 
  -8   5  11       93.14       74.12     24.23 o 
  -7   5  11     1041.38     1042.84     55.40 o 
  -6   5  11       89.87       63.44     20.25 o 
  -5   5  11      494.93      518.14     28.79 o 
  -4   5  11     1713.61     1703.59     43.06 o 
  -3   5  11      538.35      604.42     25.25 o 
  -2   5  11    47647.79    49111.33    349.86 o 
  -1   5  11     7402.47     7250.48     83.41 o 
   0   5  11    15983.56    15463.66    132.89 o 
   1   5  11     3746.57     3788.91     58.55 o 
   2   5  11     8178.04     8121.27    101.62 o 
   3   5  11      756.88      825.43     31.34 o 
   4   5  11      380.88      403.06     25.59 o 
   5   5  11      515.52      488.71     34.16 o 
   6   5  11      165.77      155.92     23.91 o 
   7   5  11       98.48       73.27     23.04 o 
   8   5  11      623.00      664.74     52.20 o 
   9   5  11      454.14      500.28     48.92 o 
 -10   6  11     1903.47     1724.89     95.93 o 
  -9   6  11     1640.06     1796.60     89.56 o 
  -8   6  11     1740.33     1878.32     81.70 o 
  -7   6  11      124.53       82.54     22.39 o 
  -6   6  11     1865.75     1863.09     63.75 o 
  -5   6  11     8978.73     8581.65    135.82 o 
  -4   6  11     1022.59      890.35     31.66 o 
  -3   6  11    12458.05    12283.64    130.09 o 
  -2   6  11    27888.38    28449.60    233.19 o 
  -1   6  11      689.42      633.98     23.08 o 
   0   6  11    36610.46    37649.96    252.28 o 
   1   6  11     1441.35     1509.12     35.35 o 
   2   6  11    59879.29    61236.35    443.75 o 
   3   6  11      519.77      522.78     26.75 o 
   4   6  11     8904.73     8447.08    149.81 o 
   5   6  11      254.13      273.65     28.86 o 
   6   6  11     3957.23     3940.92    106.27 o 
   7   6  11      455.89      409.87     37.52 o 
   8   6  11       24.35       70.61     31.32 o 
   9   6  11      869.99      859.75     61.76 o 
 -10   7  11      195.33      164.07     34.45 o 
  -9   7  11     1350.03     1425.73     76.67 o 
  -8   7  11     1060.70     1036.23     60.20 o 
  -7   7  11      345.58      326.27     32.61 o 
  -6   7  11     4076.96     4049.88     99.08 o 
  -5   7  11      576.08      531.49     30.37 o 
  -4   7  11     6532.75     6489.76    103.97 o 
  -3   7  11      810.66      821.16     30.62 o 
  -2   7  11     5396.31     5436.34     93.66 o 
  -1   7  11    20042.91    20941.86    168.96 o 
   0   7  11     2643.47     2433.98     46.35 o 
   1   7  11     5776.17     5408.46     72.78 o 
   2   7  11     1451.49     1341.77     39.75 o 
   3   7  11     8190.27     7619.93    102.61 o 
   4   7  11      940.09      893.25     42.87 o 
   5   7  11     3548.54     3704.88     94.57 o 
   6   7  11     3307.25     3264.01    102.73 o 
   7   7  11     1426.56     1428.72     73.94 o 
   8   7  11     5317.76     5346.19    140.13 o 
   9   7  11      108.91       81.42     33.60 o 
 -10   8  11     1712.63     1912.39     92.60 o 
  -9   8  11     2453.87     2501.42    103.60 o 
  -8   8  11     1388.62     1396.69     66.56 o 
  -7   8  11     4045.52     3789.03    103.53 o 
  -6   8  11      803.39      804.08     46.03 o 
  -5   8  11      858.43      876.34     38.47 o 
  -4   8  11     1041.00      849.25     35.59 o 
  -3   8  11      157.40      149.91     15.29 o 
  -2   8  11     1604.70     1429.36     35.79 o 
  -1   8  11     8098.94     8425.11     92.00 o 
   0   8  11     8809.27     8660.33     98.36 o 
   1   8  11      661.06      557.76     22.55 o 
   2   8  11    10345.14    10062.25    118.51 o 
   3   8  11     1006.59      988.60     38.71 o 
   4   8  11    14789.90    14682.52    186.06 o 
   5   8  11     2232.72     2106.98     68.03 o 
   6   8  11        0.78        3.86     18.96 o 
   7   8  11       12.97        9.76     21.46 o 
   8   8  11      318.45      307.07     44.92 o 
   9   8  11      499.59      428.38     44.96 o 
 -10   9  11      612.32      610.48     50.36 o 
  -9   9  11      259.48      280.01     50.60 o 
  -8   9  11       11.54       22.28     23.48 o 
  -7   9  11     2384.01     2368.54     81.06 o 
  -6   9  11      127.79       99.79     23.02 o 
  -5   9  11     1877.02     1774.38     57.69 o 
  -4   9  11      888.71      846.82     36.36 o 
  -3   9  11     1505.45     1490.42     45.60 o 
  -2   9  11     3427.31     3268.16     56.74 o 
  -1   9  11     2879.27     2973.34     51.63 o 
   0   9  11     8306.92     8638.12     99.70 o 
   1   9  11    11593.77    11617.22    114.93 o 
   2   9  11     2234.76     2010.95     48.91 o 
   3   9  11     1523.45     1483.47     47.02 o 
   4   9  11       67.60       65.05     17.65 o 
   5   9  11        4.93        4.43     17.65 o 
   6   9  11      269.00      225.78     27.65 o 
   7   9  11      635.16      627.35     44.02 o 
   8   9  11     3050.07     3106.93    121.00 o 
   9   9  11      971.82     1038.12     68.70 o 
 -10  10  11      935.78      891.00     60.90 o 
  -9  10  11     9235.39     9249.35    226.34 o 
  -8  10  11       37.79       -6.78     22.69 o 
  -7  10  11     3089.23     3191.43     95.37 o 
  -6  10  11      955.50      798.33     46.52 o 
  -5  10  11    12003.81    11975.92    165.44 o 
  -4  10  11      183.85      166.54     19.16 o 
  -3  10  11      962.35      936.64     36.88 o 
  -2  10  11     1891.82     1776.61     41.53 o 
  -1  10  11     4530.01     4452.86     68.98 o 
   0  10  11     4786.33     4666.25     68.59 o 
   1  10  11     1174.28     1006.80     30.61 o 
   2  10  11        7.23       27.00     12.21 o 
   3  10  11     4814.87     4788.36     87.84 o 
   4  10  11      475.79      457.56     28.10 o 
   5  10  11     3491.12     3210.50     90.74 o 
   6  10  11        9.00        3.74     22.21 o 
   7  10  11      233.69      268.84     31.52 o 
   8  10  11      154.70      154.74     31.82 o 
   9  10  11     2159.50     2244.34    114.53 o 
 -10  11  11     1220.51     1380.74     80.74 o 
  -9  11  11        6.08       29.56     28.45 o 
  -8  11  11     3419.43     3273.53    111.45 o 
  -7  11  11       56.74       58.78     25.04 o 
  -6  11  11    13716.33    13790.38    206.51 o 
  -5  11  11    10228.19    10460.21    154.51 o 
  -4  11  11      432.31      465.56     27.72 o 
  -3  11  11     2161.96     1982.77     53.99 o 
  -2  11  11    14711.24    14354.47    139.75 o 
  -1  11  11     4887.44     4668.56     68.27 o 
   0  11  11     8118.98     8357.31     96.75 o 
   1  11  11     4025.22     4064.21     63.71 o 
   2  11  11      880.16      858.22     33.10 o 
   3  11  11     5876.64     5632.10     97.09 o 
   4  11  11     2391.86     2246.92     61.75 o 
   5  11  11     1349.02     1309.89     57.53 o 
   6  11  11      150.03      118.68     24.56 o 
   7  11  11     3070.31     2998.21    113.26 o 
   8  11  11      129.30       62.90     25.95 o 
   9  11  11     2403.96     2460.13    106.30 o 
 -10  12  11        6.39       12.01     31.85 o 
  -9  12  11      945.28      942.39     64.34 o 
  -8  12  11      586.79      600.90     47.48 o 
  -7  12  11     1833.56     1800.27     77.50 o 
  -6  12  11      519.52      511.22     38.08 o 
  -5  12  11       41.70       69.25     21.12 o 
  -4  12  11     4415.61     4049.79     89.02 o 
  -3  12  11     2007.83     1916.60     53.90 o 
  -2  12  11     3644.34     3865.15     70.10 o 
  -1  12  11      365.82      357.76     19.34 o 
   0  12  11     5910.56     6105.02     81.75 o 
   1  12  11      187.89      181.79     17.14 o 
   2  12  11     1242.46     1021.63     36.69 o 
   3  12  11     9299.75     9162.72    129.71 o 
   4  12  11     4984.55     4738.68     98.82 o 
   5  12  11     7438.46     6934.00    143.02 o 
   6  12  11     1020.38     1054.05     53.52 o 
   7  12  11      101.59      124.58     25.66 o 
   8  12  11      974.90      963.47     60.10 o 
   9  12  11      437.58      457.23     69.53 o 
 -10  13  11       74.87      103.78     44.24 o 
  -9  13  11       25.57       39.59     30.32 o 
  -8  13  11     4473.79     4435.98    132.73 o 
  -7  13  11      201.25      251.79     30.67 o 
  -6  13  11     4740.84     4684.98    114.06 o 
  -5  13  11    10344.40    10226.29    156.54 o 
  -4  13  11     7175.42     6918.43    120.82 o 
  -3  13  11     4874.55     4804.84     88.25 o 
  -2  13  11       41.71       63.01     15.68 o 
  -1  13  11        2.22        5.74     10.77 o 
   0  13  11      377.29      368.42     20.89 o 
   1  13  11     1089.34     1245.65     35.71 o 
   2  13  11      793.10      811.22     33.37 o 
   3  13  11       17.18       21.24     15.36 o 
   4  13  11     2352.41     2314.45     69.05 o 
   5  13  11     1960.76     1981.49     71.94 o 
   6  13  11      812.34      784.97     51.25 o 
   7  13  11     4199.86     4172.97    126.10 o 
   8  13  11       38.01      -26.10     38.32 o 
   9  13  11     1331.92     1363.33     87.61 o 
  -9  14  11       14.04       46.16     27.00 o 
  -8  14  11      499.91      470.22     42.34 o 
  -7  14  11      308.45      302.91     33.45 o 
  -6  14  11      103.93       79.12     22.67 o 
  -5  14  11      824.90      747.63     40.99 o 
  -4  14  11     1098.46     1014.91     45.81 o 
  -3  14  11      999.21      995.99     43.33 o 
  -2  14  11        0.65       33.88     13.80 o 
  -1  14  11      148.51      227.87     16.55 o 
   0  14  11    10964.19    11158.62    120.36 o 
   1  14  11       13.19       31.13     13.56 o 
   2  14  11     1012.58     1055.68     37.90 o 
   3  14  11     4238.36     3956.37     89.42 o 
   4  14  11     1612.25     1618.67     58.31 o 
   5  14  11     9587.64     9334.74    166.23 o 
   6  14  11      135.95      116.99     26.16 o 
   7  14  11     2104.67     2244.00     91.66 o 
   8  14  11     1126.54     1035.13     63.09 o 
  -9  15  11      293.54      258.13     34.06 o 
  -8  15  11      215.17      275.62     34.19 o 
  -7  15  11     2148.78     2018.56     85.37 o 
  -6  15  11      145.89      131.39     23.99 o 
  -5  15  11     4936.54     4581.33    110.91 o 
  -4  15  11       82.17       49.23     18.16 o 
  -3  15  11     6511.62     5949.28    109.87 o 
  -2  15  11    15135.64    15389.86    163.76 o 
  -1  15  11     4300.78     4466.44    100.37 o 
   0  15  11      308.23      383.15     21.63 o 
   1  15  11    14074.38    14015.84    153.87 o 
   2  15  11     2966.32     2726.57     62.95 o 
   3  15  11    14662.70    14524.43    186.83 o 
   4  15  11      529.49      468.00     34.51 o 
   5  15  11     6090.71     6074.81    144.28 o 
   6  15  11     1788.10     1757.11     87.21 o 
   7  15  11     2150.12     2236.43     91.15 o 
   8  15  11      160.96      194.17     36.59 o 
  -9  16  11      559.09      675.99     51.33 o 
  -8  16  11      696.32      722.92     53.76 o 
  -7  16  11      185.03      162.71     30.11 o 
  -6  16  11      450.71      476.16     36.64 o 
  -5  16  11     1011.03      984.52     51.73 o 
  -4  16  11     4283.55     4199.23     95.76 o 
  -3  16  11     1269.68     1265.92     50.00 o 
  -2  16  11     4050.21     3875.62     81.10 o 
  -1  16  11      115.10      118.75     16.58 o 
   0  16  11     1118.31     1192.23     37.31 o 
   1  16  11     3625.02     3632.39     72.30 o 
   2  16  11     2178.48     2141.65     59.69 o 
   3  16  11      315.26      310.41     28.19 o 
   4  16  11      392.00      350.03     28.37 o 
   5  16  11      471.77      448.60     37.88 o 
   6  16  11     1281.42     1252.93     65.26 o 
   7  16  11     1964.59     1789.99     82.18 o 
   8  16  11     2241.56     2221.41     91.70 o 
  -9  17  11     1319.66     1220.97     69.32 o 
  -8  17  11      245.74      231.36     32.58 o 
  -7  17  11       15.68       14.40     23.04 o 
  -6  17  11        0.54      -10.19     22.22 o 
  -5  17  11      566.50      603.84     42.94 o 
  -4  17  11    11407.71    11005.75    176.74 o 
  -3  17  11      760.83      707.15     38.75 o 
  -2  17  11     4609.26     4574.08     90.03 o 
  -1  17  11     6789.39     6794.32    102.87 o 
   0  17  11     4719.07     4557.67     75.85 o 
   1  17  11     5331.77     4969.97     87.09 o 
   2  17  11       87.18      100.77     18.34 o 
   3  17  11     3567.60     3549.83     87.29 o 
   4  17  11     2002.86     2016.35     71.29 o 
   5  17  11     1639.77     1657.48     72.91 o 
   6  17  11      221.93      217.89     29.72 o 
   7  17  11      107.82      106.34     24.98 o 
   8  17  11       21.13        6.18     30.93 o 
  -9  18  11     1058.70     1115.73     70.39 o 
  -8  18  11      113.66       97.25     29.45 o 
  -7  18  11      356.56      399.98     38.71 o 
  -6  18  11      370.17      399.50     34.56 o 
  -5  18  11     2324.63     2227.16     78.41 o 
  -4  18  11     1746.56     1648.19     65.46 o 
  -3  18  11     4886.19     4940.34    103.78 o 
  -2  18  11     3773.13     3649.52     80.80 o 
  -1  18  11     8387.54     8632.35    119.92 o 
   0  18  11     1876.65     1826.03     49.58 o 
   1  18  11     2100.85     2101.29     60.13 o 
   2  18  11        4.60       -4.01     15.15 o 
   3  18  11       15.66       32.54     17.03 o 
   4  18  11      757.85      748.40     42.95 o 
   5  18  11      505.25      431.70     38.19 o 
   6  18  11     5107.33     4908.71    137.29 o 
   7  18  11      249.36      255.32     35.09 o 
   8  18  11      481.61      480.91     40.76 o 
  -8  19  11       69.15       67.84     28.82 o 
  -7  19  11      361.14      339.15     37.05 o 
  -6  19  11      280.28      261.22     30.02 o 
  -5  19  11     1523.22     1413.02     61.37 o 
  -4  19  11       16.05       59.24     20.60 o 
  -3  19  11     5700.71     5704.68    121.41 o 
  -2  19  11     3980.45     3812.48     84.60 o 
  -1  19  11     1074.47     1055.74     50.74 o 
   0  19  11     2680.01     2614.68     65.51 o 
   1  19  11        8.53       15.95     15.16 o 
   2  19  11     2976.37     2927.74     74.14 o 
   3  19  11      964.94      902.44     43.97 o 
   4  19  11      110.94       80.21     22.58 o 
   5  19  11      717.43      772.11     49.75 o 
   6  19  11       12.71       37.68     24.64 o 
   7  19  11     1769.67     1646.18     76.29 o 
   8  19  11      653.92      592.62     61.66 o 
  -8  20  11       39.06       89.05     35.83 o 
  -7  20  11      144.74      120.03     30.94 o 
  -6  20  11     2266.35     2154.61     80.25 o 
  -5  20  11      364.16      297.94     30.63 o 
  -4  20  11     4290.44     4254.40    109.67 o 
  -3  20  11     4296.78     4166.43    104.03 o 
  -2  20  11     1565.76     1453.37     52.01 o 
  -1  20  11     5293.49     5197.56    103.09 o 
   0  20  11     4086.55     4134.65     90.02 o 
   1  20  11      766.43      700.21     37.83 o 
   2  20  11     5959.62     5911.55    109.76 o 
   3  20  11      316.79      315.95     28.73 o 
   4  20  11      231.07      263.26     28.58 o 
   5  20  11     1275.43     1271.03     64.86 o 
   6  20  11      646.15      670.33     47.99 o 
   7  20  11      176.21      170.84     30.82 o 
  -8  21  11      434.39      430.15     41.08 o 
  -7  21  11      183.08       98.04     29.43 o 
  -6  21  11      253.38      301.14     32.93 o 
  -5  21  11     3733.63     3590.63    107.92 o 
  -4  21  11       64.44      120.80     30.15 o 
  -3  21  11     2061.39     2021.98     75.86 o 
  -2  21  11     2453.37     2295.92     68.56 o 
  -1  21  11      119.50      146.53     20.09 o 
   0  21  11      246.44      299.50     27.20 o 
   1  21  11      298.64      369.24     28.04 o 
   2  21  11     1682.93     1672.49     59.64 o 
   3  21  11      645.33      668.83     41.74 o 
   4  21  11     7060.49     7094.44    148.08 o 
   5  21  11      224.56      285.55     32.32 o 
   6  21  11     1571.44     1516.52     72.81 o 
   7  21  11     1559.80     1643.64     84.20 o 
  -8  22  11     1269.37     1340.66     73.21 o 
  -7  22  11     2106.80     2136.54    100.03 o 
  -6  22  11     5321.05     5225.47    160.54 o 
  -5  22  11      404.25      381.95     40.56 o 
  -4  22  11     8284.68     8321.55    229.74 o 
  -3  22  11     1852.85     1789.19     71.69 o 
  -2  22  11     8253.93     8237.58    146.99 o 
  -1  22  11      674.48      720.11     43.78 o 
   0  22  11     4356.94     4299.80    106.43 o 
   1  22  11     1888.79     1851.16     62.56 o 
   2  22  11    10479.24    10494.77    163.98 o 
   3  22  11      861.49      876.68     50.12 o 
   4  22  11     4389.26     4532.50    122.51 o 
   5  22  11      322.15      305.48     36.58 o 
   6  22  11     5243.79     5252.84    162.60 o 
   7  22  11        0.06      -18.66     40.72 o 
  -7  23  11        2.89      -26.38     26.38 o 
  -6  23  11       62.12        0.82     28.99 o 
  -5  23  11       11.61      -20.71     20.71 o 
  -4  23  11     1765.71     1715.86     72.12 o 
  -3  23  11     1316.80     1254.93     58.28 o 
  -2  23  11      201.78      203.66     25.15 o 
  -1  23  11    10860.62    11232.15    176.50 o 
   0  23  11       18.19       23.59     19.91 o 
   1  23  11     5439.82     5503.13    113.01 o 
   2  23  11     1764.74     1742.62     66.02 o 
   3  23  11     5364.88     5440.97    127.02 o 
   4  23  11     4310.56     4327.79    120.80 o 
   5  23  11     1198.79     1191.92     66.46 o 
   6  23  11     3318.59     3239.04    133.46 o 
  -7  24  11     1084.15     1123.13     64.74 o 
  -6  24  11      389.76      371.02     39.41 o 
  -5  24  11     1743.18     1738.77     75.91 o 
  -4  24  11     2033.23     2072.75     77.64 o 
  -3  24  11      733.63      783.59     47.17 o 
  -2  24  11     1191.03     1215.54     52.15 o 
  -1  24  11      235.04      310.80     32.01 o 
   0  24  11     2443.58     2554.93     83.14 o 
   1  24  11      318.67      346.09     31.61 o 
   2  24  11     1140.79     1071.19     52.10 o 
   3  24  11      177.67      169.39     24.62 o 
   4  24  11        0.01       11.91     24.66 o 
   5  24  11      122.68      114.48     25.54 o 
   6  24  11       89.43      104.16     39.15 o 
  -7  25  11      194.61      224.12     41.40 o 
  -6  25  11     1380.97     1489.54     69.15 o 
  -5  25  11        0.05       21.77     23.55 o 
  -4  25  11     1406.89     1428.93     64.16 o 
  -3  25  11      274.21      251.69     29.73 o 
  -2  25  11      513.76      559.02     38.54 o 
  -1  25  11      177.74      135.35     25.31 o 
   0  25  11      111.51       82.83     21.35 o 
   1  25  11     1449.56     1404.24     66.43 o 
   2  25  11     1177.42     1139.91     53.60 o 
   3  25  11       76.75       68.03     24.57 o 
   4  25  11     1293.50     1292.59     61.28 o 
   5  25  11       73.59        6.17     37.91 o 
   6  25  11     1283.66     1381.64     72.01 o 
  -6  26  11     1145.03     1220.07     60.30 o 
  -5  26  11      365.31      384.54     39.07 o 
  -4  26  11      264.86      228.60     28.10 o 
  -3  26  11     1067.95     1097.34     54.94 o 
  -2  26  11      153.13      160.39     26.24 o 
  -1  26  11       20.18       13.83     22.48 o 
   0  26  11     2611.76     2605.56     92.32 o 
   1  26  11     3167.90     3377.92    129.98 o 
   2  26  11     5733.63     5696.45    146.04 o 
   3  26  11        0.28       10.79     28.37 o 
   4  26  11      900.67      933.55     56.10 o 
   5  26  11      856.72      848.82     53.94 o 
  -6  27  11     4917.88     4930.59    150.17 o 
  -5  27  11     1284.32     1338.04     68.98 o 
  -4  27  11      245.89      260.35     30.25 o 
  -3  27  11     1694.41     1773.81     74.88 o 
  -2  27  11       50.18       33.40     24.65 o 
  -1  27  11     6829.50     7058.40    195.83 o 
   0  27  11        1.74      -22.17     22.17 o 
   1  27  11     4683.79     4894.74    132.91 o 
   2  27  11       63.98       56.35     24.35 o 
   3  27  11     2479.97     2386.13     87.70 o 
   4  27  11     2432.62     2487.79     91.15 o 
   5  27  11     2448.50     2431.86     98.17 o 
  -5  28  11      318.49      326.47     32.86 o 
  -4  28  11     2300.87     2353.91     93.29 o 
  -3  28  11       21.83       61.79     23.72 o 
  -2  28  11      294.81      342.37     35.82 o 
  -1  28  11      940.49      994.20     56.50 o 
   0  28  11       44.05       58.20     24.41 o 
   1  28  11      395.55      443.06     40.76 o 
   2  28  11      130.49       55.72     34.32 o 
   3  28  11      111.77      141.35     26.03 o 
   4  28  11      117.75       93.91     42.33 o 
  -5  29  11      400.49      453.04     37.65 o 
  -4  29  11       96.13       95.89     34.81 o 
  -3  29  11       23.60      -12.97     22.50 o 
  -2  29  11      126.42      181.59     32.45 o 
  -1  29  11      926.48      938.22     57.40 o 
   0  29  11      276.10      317.98     37.35 o 
   1  29  11     5685.02     5866.09    159.47 o 
   2  29  11      430.89      486.35     50.97 o 
   3  29  11     2690.17     3035.38    106.40 o 
   4  29  11      692.52      710.15     46.64 o 
  -4  30  11     1087.48     1227.36     66.85 o 
  -3  30  11      683.14      694.03     51.93 o 
  -2  30  11     1108.13     1168.16     65.97 o 
  -1  30  11     2394.17     2611.47    102.72 o 
   0  30  11       99.54      102.37     30.69 o 
   1  30  11       27.52       82.84     30.32 o 
   2  30  11      585.27      694.94     51.56 o 
   3  30  11      183.52      271.51     53.88 o 
  -3  31  11       76.19       88.40     28.79 o 
  -2  31  11     1410.75     1526.12    104.31 o 
  -1  31  11      134.01      123.50     27.26 o 
   0  31  11       74.42       35.38     27.11 o 
   1  31  11      900.81      953.59     57.61 o 
   2  31  11       77.47      160.23     55.58 o 
  -2  32  11        0.69      -13.16     43.48 o 
  -1  32  11     1257.54     1371.20     83.17 o 
   0  32  11       39.05       48.71     28.83 o 
   1  32  11     1694.60     1934.34     87.88 o 
 -10   0  12     6451.55     6494.22    601.07 o 
  -8   0  12      852.10      927.48     79.47 o 
  -6   0  12     2059.49     1908.61    103.95 o 
  -4   0  12     4671.80     4247.56    103.91 o 
  -2   0  12    10298.89    11195.87    146.36 o 
   0   0  12      387.23      490.92     30.36 o 
   2   0  12    12130.79    11777.14    181.73 o 
   4   0  12    18446.54    18921.64    299.96 o 
   6   0  12    27193.17    27458.11    482.45 o 
   8   0  12    15049.61    15312.94    374.93 o 
 -10   1  12       73.49       31.23     30.53 o 
  -9   1  12     3655.42     3763.49    127.25 o 
  -8   1  12      667.80      613.80     47.66 o 
  -7   1  12     2795.71     2845.42     87.62 o 
  -6   1  12       42.54       12.36     17.36 o 
  -5   1  12      268.78      210.63     23.81 o 
  -4   1  12     1707.90     1872.76     51.37 o 
  -3   1  12     5697.20     5429.15     79.92 o 
  -2   1  12    25611.26    25766.66    202.99 o 
  -1   1  12     1769.90     1591.27     35.83 o 
   0   1  12    24000.95    24503.48    184.46 o 
   1   1  12     1069.48     1027.70     29.19 o 
   2   1  12     7196.38     7063.30     86.64 o 
   3   1  12      989.67     1076.59     36.26 o 
   4   1  12      869.12      957.62     41.73 o 
   5   1  12     1473.17     1424.61     53.08 o 
   6   1  12        0.26        9.99     20.99 o 
   7   1  12     1013.63      971.36     58.09 o 
   8   1  12      960.61      954.89     58.87 o 
   9   1  12      950.27     1124.67     67.30 o 
 -10   2  12       74.46       87.61     32.42 o 
  -9   2  12     1339.30     1387.27     75.22 o 
  -8   2  12      835.95      828.88     48.76 o 
  -7   2  12     2359.48     2192.50     77.16 o 
  -6   2  12     8536.70     8637.05    139.98 o 
  -5   2  12     4226.72     4001.11     81.41 o 
  -4   2  12     6337.43     5963.56    117.16 o 
  -3   2  12     8041.59     7543.09     96.21 o 
  -2   2  12    14375.24    14557.10    133.16 o 
  -1   2  12    21600.20    22970.91    174.49 o 
   0   2  12     1920.23     1745.95     39.06 o 
   1   2  12     1889.48     1932.29     42.93 o 
   2   2  12      213.47      213.08     15.51 o 
   3   2  12     1067.59      951.49     33.95 o 
   4   2  12     7792.00     7925.40    119.28 o 
   5   2  12        2.80        5.96     17.98 o 
   6   2  12     3256.92     3042.33     90.97 o 
   7   2  12     1353.92     1388.55     68.93 o 
   8   2  12     4807.79     4865.43    140.09 o 
   9   2  12     1134.98     1167.93     68.43 o 
 -10   3  12       95.28      133.67     29.96 o 
  -9   3  12     5952.12     6338.17    170.09 o 
  -8   3  12     1347.98     1353.01     65.13 o 
  -7   3  12     5091.32     5077.11    125.03 o 
  -6   3  12        0.50       35.42     21.84 o 
  -5   3  12      248.03      231.73     22.62 o 
  -4   3  12      937.05     1004.54     38.14 o 
  -3   3  12     1418.69     1400.05     34.23 o 
  -2   3  12     3283.26     3139.13     53.31 o 
  -1   3  12     4742.68     4992.79     66.94 o 
   0   3  12      215.82      252.38     16.54 o 
   1   3  12     7453.14     7350.73     85.35 o 
   2   3  12     2807.33     2676.27     50.89 o 
   3   3  12       14.24       20.61     13.58 o 
   4   3  12     4270.65     3929.10     80.79 o 
   5   3  12      180.04      143.42     23.98 o 
   6   3  12      722.06      722.22     43.90 o 
   7   3  12     3472.48     3481.23    125.68 o 
   8   3  12     1689.14     1610.01     81.07 o 
   9   3  12      457.27      500.16     43.81 o 
 -10   4  12     4058.72     4476.20    178.16 o 
  -9   4  12      655.28      600.12     53.04 o 
  -8   4  12     1172.50     1151.93     63.29 o 
  -7   4  12      404.78      399.26     35.65 o 
  -6   4  12    15271.01    15490.93    210.25 o 
  -5   4  12      204.75      219.16     21.33 o 
  -4   4  12     6768.77     7163.26    110.37 o 
  -3   4  12     4478.29     4585.37     72.70 o 
  -2   4  12     1056.98      909.37     28.17 o 
  -1   4  12    17764.52    18310.15    150.02 o 
   0   4  12     4778.03     4517.85     70.23 o 
   1   4  12     2234.88     2131.81     43.19 o 
   2   4  12     1144.05     1096.27     32.47 o 
   3   4  12       39.57       15.64     13.86 o 
   4   4  12        5.10       -3.65     13.59 o 
   5   4  12     3214.72     3104.72     87.73 o 
   6   4  12      788.32      952.89     49.93 o 
   7   4  12      353.48      399.54     33.65 o 
   8   4  12       18.97       33.37     33.20 o 
   9   4  12       21.10      -35.22     40.78 o 
 -10   5  12       44.16       76.41     49.98 o 
  -9   5  12        9.93       45.37     26.26 o 
  -8   5  12        0.13       20.23     22.88 o 
  -7   5  12       18.94        3.87     20.69 o 
  -6   5  12     1144.83     1147.66     50.40 o 
  -5   5  12     1356.57     1321.15     50.65 o 
  -4   5  12    11002.48    10874.29    140.92 o 
  -3   5  12     2046.01     1920.93     47.60 o 
  -2   5  12     9002.06     8687.18     97.07 o 
  -1   5  12    42605.30    44261.08    297.39 o 
   0   5  12     3132.68     3453.20     56.52 o 
   1   5  12    19801.37    20136.33    168.47 o 
   2   5  12     4181.40     3988.83     70.34 o 
   3   5  12    12746.13    12765.48    152.08 o 
   4   5  12     1212.97     1131.96     47.14 o 
   5   5  12     2972.74     3023.51     82.90 o 
   6   5  12      883.79      933.90     50.59 o 
   7   5  12        0.12      -22.44     22.44 o 
   8   5  12       48.19       22.69     26.76 o 
   9   5  12      725.74      769.72     61.77 o 
 -10   6  12      737.78      616.23     59.30 o 
  -9   6  12     3836.37     3828.97    144.11 o 
  -8   6  12      728.44      760.25     51.51 o 
  -7   6  12     2088.97     2110.18     80.72 o 
  -6   6  12       50.12       39.62     18.08 o 
  -5   6  12     5455.21     5220.32    104.57 o 
  -4   6  12     6059.50     5968.49     89.34 o 
  -3   6  12        3.82       19.86     12.17 o 
  -2   6  12      885.86      895.59     29.06 o 
  -1   6  12     2124.52     2142.80     43.50 o 
   0   6  12     2063.29     2040.42     43.10 o 
   1   6  12     8125.31     7985.99     91.42 o 
   2   6  12    11370.24    11356.55    133.66 o 
   3   6  12     9857.00     9650.04    133.89 o 
   4   6  12      539.10      537.15     36.73 o 
   5   6  12    14435.64    13866.31    199.22 o 
   6   6  12       23.46       51.95     21.25 o 
   7   6  12     1602.96     1541.98     73.71 o 
   8   6  12       94.31      152.80     30.06 o 
   9   6  12      384.54      405.28     48.23 o 
 -10   7  12       13.41       50.60     33.20 o 
  -9   7  12      775.34      782.08     54.35 o 
  -8   7  12     1234.37     1308.33     68.41 o 
  -7   7  12      389.00      340.62     32.94 o 
  -6   7  12       11.76       44.61     21.62 o 
  -5   7  12       52.61       32.35     21.68 o 
  -4   7  12     2993.03     2961.78     68.69 o 
  -3   7  12     3617.64     3567.78     67.77 o 
  -2   7  12     1206.78     1056.55     35.84 o 
  -1   7  12     5908.96     5853.31     75.46 o 
   0   7  12     3630.85     3539.17     58.36 o 
   1   7  12    29732.97    30270.72    220.98 o 
   2   7  12     4401.24     4421.31     78.53 o 
   3   7  12    24084.06    24719.94    234.91 o 
   4   7  12      350.63      369.78     32.66 o 
   5   7  12     6252.52     5826.86    127.96 o 
   6   7  12     3545.21     3418.57    113.94 o 
   7   7  12     1272.76     1212.65     67.01 o 
   8   7  12        0.92       66.70     25.56 o 
   9   7  12     1421.20     1517.26     84.11 o 
 -10   8  12       72.62      100.59     35.24 o 
  -9   8  12     3967.34     4042.73    135.14 o 
  -8   8  12     1194.37     1222.47     63.18 o 
  -7   8  12     4138.21     4050.88    108.19 o 
  -6   8  12     6113.00     6016.11    133.01 o 
  -5   8  12     1684.42     1607.28     59.41 o 
  -4   8  12     1947.99     1799.82     53.58 o 
  -3   8  12     1605.54     1561.33     43.46 o 
  -2   8  12      846.03      892.96     32.53 o 
  -1   8  12     2036.59     1966.42     43.49 o 
   0   8  12     3135.24     3028.98     54.22 o 
   1   8  12    12831.19    12858.66    137.08 o 
   2   8  12     5919.65     5831.00     92.14 o 
   3   8  12    11067.75    11288.99    143.32 o 
   4   8  12      445.36      469.13     32.28 o 
   5   8  12     5958.32     5457.66    118.62 o 
   6   8  12      310.65      226.67     29.32 o 
   7   8  12       27.13       42.75     24.47 o 
   8   8  12       87.51       94.52     26.92 o 
   9   8  12     1283.16     1297.14     77.32 o 
 -10   9  12        0.40      -31.32     31.32 o 
  -9   9  12     3917.30     3875.61    133.33 o 
  -8   9  12     1894.97     1849.63     87.01 o 
  -7   9  12      656.74      694.39     44.35 o 
  -6   9  12     3946.76     3960.62    103.24 o 
  -5   9  12      293.67      307.51     29.74 o 
  -4   9  12      396.87      342.02     24.83 o 
  -3   9  12    10080.22     9589.33    127.03 o 
  -2   9  12      978.66      850.66     29.21 o 
  -1   9  12     1795.71     1711.41     41.53 o 
   0   9  12      263.99      265.33     18.76 o 
   1   9  12    30928.93    31622.42    231.13 o 
   2   9  12    12037.16    11851.41    135.77 o 
   3   9  12     3480.68     3429.87     74.30 o 
   4   9  12     3457.40     3245.10     82.61 o 
   5   9  12     1871.44     1717.52     66.38 o 
   6   9  12     3587.79     3412.82    103.07 o 
   7   9  12      174.88      218.22     35.59 o 
   8   9  12      145.11      143.50     30.47 o 
   9   9  12      883.13      890.47     73.24 o 
 -10  10  12       23.61        4.67     33.07 o 
  -9  10  12        9.20       26.09     31.16 o 
  -8  10  12     3345.40     3176.03    116.36 o 
  -7  10  12       37.25       32.78     20.98 o 
  -6  10  12     2030.50     2017.87     73.72 o 
  -5  10  12        1.48        3.70     22.47 o 
  -4  10  12    20374.53    20055.73    209.13 o 
  -3  10  12     1071.53      975.10     38.92 o 
  -2  10  12      260.25      316.48     19.47 o 
  -1  10  12     1854.59     1827.79     42.22 o 
   0  10  12    10277.40     9888.10    117.23 o 
   1  10  12        9.66       23.11     13.53 o 
   2  10  12      828.27      789.87     35.53 o 
   3  10  12      574.58      514.87     29.93 o 
   4  10  12     1207.58     1115.24     48.29 o 
   5  10  12      325.10      339.45     31.25 o 
   6  10  12     4950.36     4354.74    121.61 o 
   7  10  12      267.53      221.54     32.38 o 
   8  10  12      999.43     1076.89     66.36 o 
   9  10  12        6.71       -2.40     32.50 o 
 -10  11  12       13.11       11.56     31.82 o 
  -9  11  12      390.27      371.90     38.54 o 
  -8  11  12     2029.61     2107.45     87.40 o 
  -7  11  12     2191.55     2235.66     87.56 o 
  -6  11  12     1395.01     1426.86     62.24 o 
  -5  11  12     4939.38     4936.54    112.83 o 
  -4  11  12       26.88       26.32     18.91 o 
  -3  11  12     1152.64     1162.13     43.06 o 
  -2  11  12     7307.63     7202.67     99.59 o 
  -1  11  12    11251.44    11032.22    121.74 o 
   0  11  12     1996.23     2051.10     46.21 o 
   1  11  12     1032.78     1021.50     35.01 o 
   2  11  12     6244.44     6089.08    100.08 o 
   3  11  12       56.83       94.90     17.92 o 
   4  11  12     9616.51     8956.13    153.30 o 
   5  11  12      126.29      144.15     22.75 o 
   6  11  12      203.85      230.87     27.54 o 
   7  11  12      185.79      105.65     25.93 o 
   8  11  12      566.67      710.33     52.91 o 
   9  11  12       81.35       43.57     38.13 o 
 -10  12  12       68.74      -53.03     61.87 o 
  -9  12  12      254.20      198.61     31.44 o 
  -8  12  12      522.90      486.23     41.69 o 
  -7  12  12     3041.68     3110.20    115.96 o 
  -6  12  12     3985.32     3895.60    105.15 o 
  -5  12  12     1126.33     1078.35     48.21 o 
  -4  12  12     6710.27     6511.25    117.00 o 
  -3  12  12     1671.83     1552.57     50.15 o 
  -2  12  12      673.69      753.01     31.59 o 
  -1  12  12     1599.78     1454.71     40.85 o 
   0  12  12     2702.84     2510.07     52.13 o 
   1  12  12     3115.69     3108.94     61.51 o 
   2  12  12     2107.16     1960.90     55.79 o 
   3  12  12     3680.13     3444.99     77.25 o 
   4  12  12     1090.75     1061.24     51.16 o 
   5  12  12     1827.54     1722.06     67.11 o 
   6  12  12     3665.44     3486.42    108.05 o 
   7  12  12        0.97      -12.05     25.56 o 
   8  12  12     5549.77     5228.08    195.82 o 
   9  12  12     1277.49     1140.99    326.14 o 
  -9  13  12       26.75      -41.62     41.62 o 
  -8  13  12      119.36       87.51     28.37 o 
  -7  13  12     2823.16     2773.99     99.84 o 
  -6  13  12     1276.81     1273.82     65.10 o 
  -5  13  12     8423.00     8536.95    143.10 o 
  -4  13  12     6309.80     5896.78    112.70 o 
  -3  13  12     1841.17     1814.46     54.30 o 
  -2  13  12    16979.30    17013.82    173.11 o 
  -1  13  12       55.43       57.75     13.03 o 
   0  13  12     4473.03     4304.08     70.31 o 
   1  13  12     5907.23     5813.85     87.34 o 
   2  13  12     2626.27     2637.52     65.72 o 
   3  13  12      210.86      240.63     23.83 o 
   4  13  12      292.23      265.35     28.47 o 
   5  13  12      330.66      351.07     30.93 o 
   6  13  12       20.25        5.25     21.39 o 
   7  13  12     1282.96     1269.27     67.10 o 
   8  13  12      123.12      100.97     35.11 o 
  -9  14  12        3.91      -28.31     28.31 o 
  -8  14  12       61.87       39.87     37.30 o 
  -7  14  12      723.45      784.52     52.28 o 
  -6  14  12     7145.07     6892.01    157.90 o 
  -5  14  12      129.59      105.60     21.71 o 
  -4  14  12        8.07        4.04     18.04 o 
  -3  14  12       18.22       -6.86     16.88 o 
  -2  14  12    11889.07    11332.24    136.45 o 
  -1  14  12     3833.31     3927.33     70.24 o 
   0  14  12      830.71      859.40     31.58 o 
   1  14  12      156.47      179.13     19.15 o 
   2  14  12     1496.79     1390.28     48.43 o 
   3  14  12     1738.91     1757.23     59.53 o 
   4  14  12     9128.31     8706.46    155.09 o 
   5  14  12      505.44      533.75     36.99 o 
   6  14  12     2387.39     2312.32     90.27 o 
   7  14  12     1883.03     1829.63     82.40 o 
   8  14  12     9246.48     9218.23    250.04 o 
  -9  15  12      178.59       49.77     29.25 o 
  -8  15  12      220.01      216.37     37.56 o 
  -7  15  12      360.84      299.06     41.50 o 
  -6  15  12     1155.37     1017.27     59.18 o 
  -5  15  12     1260.12     1293.95     58.42 o 
  -4  15  12     2120.97     2012.45     65.83 o 
  -3  15  12     5967.26     5763.74    110.15 o 
  -2  15  12     6060.03     6297.99     98.71 o 
  -1  15  12     2925.14     2942.04     65.07 o 
   0  15  12     6358.21     6697.58     92.73 o 
   1  15  12       15.88       16.25     14.83 o 
   2  15  12     3599.89     3436.09     77.24 o 
   3  15  12     3202.62     3167.95     82.14 o 
   4  15  12     7502.77     7083.17    140.42 o 
   5  15  12      118.96      123.72     26.08 o 
   6  15  12      136.61      100.81     25.04 o 
   7  15  12     3210.17     3243.56    118.46 o 
   8  15  12      138.19      177.15     29.93 o 
  -9  16  12      646.71      714.88     53.97 o 
  -8  16  12      384.14      462.83     44.54 o 
  -7  16  12      166.72      193.98     32.41 o 
  -6  16  12      406.39      403.68     36.25 o 
  -5  16  12     2441.29     2313.50     78.25 o 
  -4  16  12       38.99      -16.81     16.81 o 
  -3  16  12     7789.95     7848.14    132.45 o 
  -2  16  12     7350.80     6938.21    112.76 o 
  -1  16  12     9661.29     9643.93    126.41 o 
   0  16  12      870.49      904.66     33.26 o 
   1  16  12     3790.20     3716.98     75.49 o 
   2  16  12     9215.11     9261.79    143.82 o 
   3  16  12      935.41      944.40     44.55 o 
   4  16  12     3852.78     3797.81    101.19 o 
   5  16  12        4.05       -8.42     27.61 o 
   6  16  12     3524.78     3296.47    110.56 o 
   7  16  12       18.85       28.72     24.11 o 
   8  16  12     3083.93     2945.77    119.88 o 
  -9  17  12     2991.98     3131.26    128.05 o 
  -8  17  12       41.33       15.01     30.73 o 
  -7  17  12     2956.06     2881.63    104.39 o 
  -6  17  12      133.47       61.97     27.20 o 
  -5  17  12      173.93      193.05     25.07 o 
  -4  17  12      189.76      184.17     22.51 o 
  -3  17  12       20.00       16.31     19.23 o 
  -2  17  12       39.65       12.95     16.76 o 
  -1  17  12      325.27      366.66     25.32 o 
   0  17  12     2197.36     2083.19     54.70 o 
   1  17  12      111.61      128.68     17.74 o 
   2  17  12       27.86       -8.84     16.11 o 
   3  17  12     1648.56     1591.53     58.31 o 
   4  17  12     1254.17     1189.27     51.54 o 
   5  17  12     2760.02     2544.83     92.45 o 
   6  17  12     1541.68     1613.26     74.43 o 
   7  17  12     1284.65     1181.28     63.09 o 
   8  17  12      160.80      135.20     31.55 o 
  -8  18  12     2911.82     2869.84    114.93 o 
  -7  18  12      915.76      901.82     66.53 o 
  -6  18  12       66.05       84.51     26.43 o 
  -5  18  12      364.88      338.85     38.87 o 
  -4  18  12      605.18      553.91     38.24 o 
  -3  18  12      663.52      645.97     37.66 o 
  -2  18  12      392.78      444.58     28.61 o 
  -1  18  12     4067.25     4030.56     79.68 o 
   0  18  12     7920.54     7945.09    120.11 o 
   1  18  12     2519.25     2483.09     66.32 o 
   2  18  12      712.45      736.90     39.82 o 
   3  18  12      190.98      245.68     25.72 o 
   4  18  12       16.97       14.10     18.67 o 
   5  18  12      816.13      763.76     48.80 o 
   6  18  12       16.35       18.82     24.57 o 
   7  18  12     1235.94     1168.77     63.40 o 
  -8  19  12     1043.84     1008.00     61.92 o 
  -7  19  12      824.97      768.17     55.14 o 
  -6  19  12        0.78       -0.57     23.78 o 
  -5  19  12      186.89      183.68     25.10 o 
  -4  19  12      700.30      667.69     42.65 o 
  -3  19  12     1977.50     1988.48     65.89 o 
  -2  19  12     4593.84     4479.26     92.67 o 
  -1  19  12     2355.89     2315.18     64.34 o 
   0  19  12    10388.78    11068.49    147.62 o 
   1  19  12     7588.63     7872.76    125.33 o 
   2  19  12      836.64      902.48     43.54 o 
   3  19  12        2.05       11.58     17.49 o 
   4  19  12      576.43      586.71     38.61 o 
   5  19  12      103.41       97.03     27.47 o 
   6  19  12      342.84      369.63     42.18 o 
   7  19  12       81.09       35.79     32.53 o 
  -8  20  12     1353.11     1420.31     90.32 o 
  -7  20  12      396.33      340.28     34.95 o 
  -6  20  12      463.82      445.09     36.01 o 
  -5  20  12     1432.29     1494.68     64.94 o 
  -4  20  12      156.83      175.56     25.28 o 
  -3  20  12     1929.92     1942.88     80.71 o 
  -2  20  12       46.33       43.37     18.31 o 
  -1  20  12      145.09      148.00     21.17 o 
   0  20  12     4952.30     4988.26    106.48 o 
   1  20  12     2176.83     2292.03     76.39 o 
   2  20  12      235.76      212.69     24.93 o 
   3  20  12      138.95       73.15     20.31 o 
   4  20  12       17.92      -19.47     19.47 o 
   5  20  12      655.00      736.11     49.28 o 
   6  20  12     1471.53     1489.63     72.76 o 
   7  20  12       40.40       48.24     38.13 o 
  -8  21  12     2186.73     2283.09    105.20 o 
  -7  21  12       33.68       -3.62     40.84 o 
  -6  21  12      804.77      783.41     48.51 o 
  -5  21  12     1316.87     1276.03     61.11 o 
  -4  21  12     2042.74     1935.98     73.12 o 
  -3  21  12       65.61       51.78     21.75 o 
  -2  21  12     1981.05     1897.50     64.52 o 
  -1  21  12     2058.03     2071.81     65.03 o 
   0  21  12     2202.25     2067.56     72.68 o 
   1  21  12     3928.55     3899.70     91.88 o 
   2  21  12       96.37       96.74     21.63 o 
   3  21  12     1936.56     1937.87     71.83 o 
   4  21  12     1694.42     1685.31     68.73 o 
   5  21  12    12537.35    12503.26    229.95 o 
   6  21  12       44.68       66.88     36.15 o 
   7  21  12     3207.18     3071.54    122.57 o 
  -7  22  12       98.57      145.22     29.53 o 
  -6  22  12     1298.86     1282.61     67.47 o 
  -5  22  12      479.19      434.39     40.18 o 
  -4  22  12     1229.31     1253.62     61.80 o 
  -3  22  12     3898.93     3822.36    107.86 o 
  -2  22  12      170.43      208.90     28.59 o 
  -1  22  12     7007.70     7201.56    134.58 o 
   0  22  12      310.56      329.78     31.01 o 
   1  22  12     4298.72     4382.36     99.31 o 
   2  22  12     5409.76     5370.61    128.46 o 
   3  22  12     1600.41     1565.63     68.59 o 
   4  22  12      285.08      286.08     31.63 o 
   5  22  12      462.05      521.87     40.93 o 
   6  22  12       69.31       42.36     26.61 o 
  -7  23  12      634.76      626.73     47.85 o 
  -6  23  12     1165.39     1240.66     64.51 o 
  -5  23  12     2426.62     2385.15     88.69 o 
  -4  23  12      301.17      291.01     32.48 o 
  -3  23  12     2490.84     2442.34     86.66 o 
  -2  23  12        0.10       30.93     19.74 o 
  -1  23  12      231.84      192.59     26.87 o 
   0  23  12      872.20      820.54     46.66 o 
   1  23  12      193.32      180.70     28.19 o 
   2  23  12      685.14      682.38     45.22 o 
   3  23  12     1636.20     1612.50     70.24 o 
   4  23  12     4854.98     4848.50    129.05 o 
   5  23  12     2796.06     2682.45    103.65 o 
   6  23  12     1814.71     1814.28     88.98 o 
  -7  24  12      580.04      591.33     46.98 o 
  -6  24  12     4101.33     3956.66    131.75 o 
  -5  24  12      564.31      653.76     42.32 o 
  -4  24  12     1366.69     1385.76     64.09 o 
  -3  24  12     1418.11     1427.20     63.68 o 
  -2  24  12      361.90      326.89     34.56 o 
  -1  24  12     2471.85     2485.14     88.46 o 
   0  24  12      271.69      288.56     33.64 o 
   1  24  12      207.89      148.28     25.06 o 
   2  24  12     1232.38     1211.28     59.19 o 
   3  24  12      973.79     1013.06     53.74 o 
   4  24  12        6.45       20.98     29.13 o 
   5  24  12      361.58      345.90     37.76 o 
   6  24  12        0.27       -2.20     26.01 o 
  -6  25  12      374.11      455.48     36.03 o 
  -5  25  12     3846.72     3930.46    119.93 o 
  -4  25  12      272.28      309.85     29.97 o 
  -3  25  12     7134.16     7065.32    166.79 o 
  -2  25  12       76.95       54.52     25.35 o 
  -1  25  12      202.55      216.04     29.42 o 
   0  25  12     1020.16      977.83     52.16 o 
   1  25  12       65.78        6.09     25.93 o 
   2  25  12     1047.17     1012.28     54.29 o 
   3  25  12       35.53       36.18     25.78 o 
   4  25  12      247.14      323.30     29.98 o 
   5  25  12       56.49       89.84     29.12 o 
  -6  26  12        4.83      -20.70     27.31 o 
  -5  26  12        0.38       40.18     26.25 o 
  -4  26  12       78.53      111.68     24.90 o 
  -3  26  12       13.89       16.42     20.97 o 
  -2  26  12     2081.79     2139.75     91.66 o 
  -1  26  12        9.48       52.01     22.88 o 
   0  26  12        8.62      -14.71     20.99 o 
   1  26  12      151.42      129.04     25.60 o 
   2  26  12     2634.15     2700.30    104.62 o 
   3  26  12     4727.86     4850.12    146.39 o 
   4  26  12      249.04      271.99     28.14 o 
   5  26  12     2673.73     2522.96    107.07 o 
  -6  27  12      371.80      220.97     35.31 o 
  -5  27  12     4560.93     4742.07    140.23 o 
  -4  27  12      640.65      614.29     40.56 o 
  -3  27  12      863.19      831.90     51.51 o 
  -2  27  12       91.11       69.09     27.70 o 
  -1  27  12       27.55       84.89     22.39 o 
   0  27  12      346.65      385.60     39.57 o 
   1  27  12      209.87      218.83     37.13 o 
   2  27  12      364.98      368.31     36.11 o 
   3  27  12      238.80      239.65     30.76 o 
   4  27  12      726.64      842.32     48.32 o 
   5  27  12     1282.80     1341.32     87.24 o 
  -5  28  12       22.69       39.25     32.14 o 
  -4  28  12       23.52       33.40     25.00 o 
  -3  28  12      248.22      275.38     33.53 o 
  -2  28  12        4.17      -22.60     23.60 o 
  -1  28  12       19.74       57.99     23.21 o 
   0  28  12     3136.42     3277.27    115.04 o 
   1  28  12       31.67       38.22     31.42 o 
   2  28  12     2631.37     2542.51    101.61 o 
   3  28  12      318.01      365.71     37.89 o 
   4  28  12     2318.22     2332.12     97.66 o 
  -4  29  12      171.99      153.80     30.57 o 
  -3  29  12        4.32      -19.09     25.63 o 
  -2  29  12       99.41       55.41     24.89 o 
  -1  29  12       11.87      -23.56     34.26 o 
   0  29  12      625.70      753.27     51.18 o 
   1  29  12       28.99       -8.98     24.58 o 
   2  29  12     3645.18     4180.94    135.22 o 
   3  29  12       15.87       18.16     25.62 o 
  -4  30  12        2.04       -0.60     36.70 o 
  -3  30  12     1414.26     1456.84     78.01 o 
  -2  30  12      150.03      147.97     40.29 o 
  -1  30  12     1482.44     1538.78     81.72 o 
   0  30  12     3052.93     3227.31    116.04 o 
   1  30  12      226.47      191.44     32.53 o 
   2  30  12     1553.99     1593.42     83.69 o 
   3  30  12       31.21       42.11     46.06 o 
  -3  31  12       11.43       -0.51     30.53 o 
  -2  31  12      144.15      122.99     32.57 o 
  -1  31  12       31.19       69.20     28.86 o 
   0  31  12      265.12      261.01     32.80 o 
   1  31  12       34.83        6.77     28.10 o 
   2  31  12      219.74      222.99     34.81 o 
  -1  32  12      223.39      284.98     36.10 o 
   0  32  12     1727.97     1976.96     87.80 o 
  -9   0  13     3616.54     3379.45    182.80 o 
  -7   0  13      302.14      213.26     43.99 o 
  -5   0  13      956.18      926.16     59.67 o 
  -3   0  13    12945.99    13017.88    196.33 o 
  -1   0  13     6452.27     6291.36    111.20 o 
   1   0  13     7816.25     8600.21    153.71 o 
   3   0  13    11051.02    10484.53    181.51 o 
   5   0  13      662.10      703.33     54.74 o 
   7   0  13     8261.63     7867.05    249.11 o 
   9   0  13     7106.18     7223.43    283.26 o 
 -10   1  13      807.20      832.09     57.98 o 
  -9   1  13     1351.36     1387.29     73.52 o 
  -8   1  13     3832.23     3955.82    120.12 o 
  -7   1  13      885.34      870.13     48.34 o 
  -6   1  13     4572.18     4265.69     96.34 o 
  -5   1  13      572.33      616.86     35.42 o 
  -4   1  13        5.54        2.81     12.82 o 
  -3   1  13      304.32      283.62     19.83 o 
  -2   1  13      110.41       81.98     12.07 o 
  -1   1  13     7094.75     7193.65     88.27 o 
   0   1  13      505.94      455.79     21.38 o 
   1   1  13    14036.55    13843.53    129.30 o 
   2   1  13     3615.63     3291.07     63.96 o 
   3   1  13      454.88      474.05     28.07 o 
   4   1  13      781.82      709.20     37.28 o 
   5   1  13      290.95      321.57     27.58 o 
   6   1  13      197.13      184.42     28.24 o 
   7   1  13     2364.68     2538.77     95.63 o 
   8   1  13        2.51       47.81     25.42 o 
   9   1  13      535.07      625.67     53.33 o 
 -10   2  13      357.22      412.90     41.24 o 
  -9   2  13       28.17      -25.51     25.51 o 
  -8   2  13       98.74      134.35     28.34 o 
  -7   2  13      132.43      134.21     22.79 o 
  -6   2  13      383.86      397.81     33.45 o 
  -5   2  13     4245.57     4198.11     90.61 o 
  -4   2  13     5663.73     5261.38     91.49 o 
  -3   2  13    17940.99    17472.39    178.93 o 
  -2   2  13     9689.00     9215.51    109.43 o 
  -1   2  13    22208.40    22577.31    176.96 o 
   0   2  13     7276.66     7186.10     86.98 o 
   1   2  13     7548.19     7543.93     94.21 o 
   2   2  13    12131.64    11862.71    132.73 o 
   3   2  13        1.65       17.99     14.67 o 
   4   2  13      142.12      100.62     18.20 o 
   5   2  13     1241.90     1108.24     53.00 o 
   6   2  13        0.82      -19.38     19.45 o 
   7   2  13     1701.93     1721.84     78.07 o 
   8   2  13      172.41      162.64     29.54 o 
   9   2  13     4437.88     4462.22    144.07 o 
 -10   3  13     3258.04     3338.83    128.53 o 
  -9   3  13      301.27      276.45     36.92 o 
  -8   3  13     6902.32     7111.20    160.25 o 
  -7   3  13     2054.77     2018.81     74.10 o 
  -6   3  13     6465.73     6388.75    130.74 o 
  -5   3  13     8962.76     8573.15    126.83 o 
  -4   3  13        2.16        9.98     14.66 o 
  -3   3  13      678.21      641.61     30.31 o 
  -2   3  13      463.98      600.20     24.32 o 
  -1   3  13     6572.90     5991.03     76.97 o 
   0   3  13       47.51       81.25     13.38 o 
   1   3  13       15.20       27.43     11.23 o 
   2   3  13     2714.65     2664.40     52.86 o 
   3   3  13       13.12       30.34     17.16 o 
   4   3  13     1534.28     1462.98     49.64 o 
   5   3  13     1743.80     1735.97     65.88 o 
   6   3  13      217.92      178.77     24.74 o 
   7   3  13       12.42        3.70     22.80 o 
   8   3  13      207.97      165.51     39.48 o 
   9   3  13      111.26       63.09     30.80 o 
 -10   4  13      729.05      886.67     85.86 o 
  -9   4  13     3158.96     3175.66    118.39 o 
  -8   4  13      219.38      216.91     30.21 o 
  -7   4  13      115.43      175.22     27.30 o 
  -6   4  13     1282.79     1124.93     56.22 o 
  -5   4  13     6567.49     6418.80    121.40 o 
  -4   4  13     2640.32     2485.70     61.40 o 
  -3   4  13     3914.63     3785.98     73.79 o 
  -2   4  13     3503.55     3734.66     61.64 o 
  -1   4  13     5830.01     5673.96     75.07 o 
   0   4  13    14542.39    13918.79    141.29 o 
   1   4  13     6434.17     6373.87     81.64 o 
   2   4  13    12861.60    13178.07    142.59 o 
   3   4  13     2698.47     2843.21     67.27 o 
   4   4  13      223.10      211.19     22.82 o 
   5   4  13     1020.53     1005.32     50.90 o 
   6   4  13        8.45       25.02     23.06 o 
   7   4  13      349.89      324.82     33.37 o 
   8   4  13     1483.82     1493.10     82.28 o 
   9   4  13      168.62      152.49     42.09 o 
 -10   5  13     1531.63     1700.96     97.49 o 
  -9   5  13     1056.44     1001.49     69.40 o 
  -8   5  13     1039.08     1095.85     61.82 o 
  -7   5  13      688.11      728.72     49.28 o 
  -6   5  13     2044.24     2060.64     75.17 o 
  -5   5  13     8876.17     8652.67    162.75 o 
  -4   5  13       16.60       48.72     15.04 o 
  -3   5  13     5857.41     5597.42     85.12 o 
  -2   5  13    12307.86    11866.98    121.85 o 
  -1   5  13     7822.34     7687.93     92.79 o 
   0   5  13     7027.93     7154.19     87.66 o 
   1   5  13     2015.25     2081.39     45.89 o 
   2   5  13      751.10      890.87     34.23 o 
   3   5  13     3651.41     3428.04     74.52 o 
   4   5  13     9429.23     9175.23    144.12 o 
   5   5  13      182.56      127.59     23.92 o 
   6   5  13     5827.31     5612.57    128.59 o 
   7   5  13       36.05       86.72     24.92 o 
   8   5  13        0.21       -2.44     26.64 o 
   9   5  13      197.17      228.88     55.12 o 
 -10   6  13       95.26       92.22     33.07 o 
  -9   6  13      916.82     1011.79     62.52 o 
  -8   6  13      496.42      459.66     43.94 o 
  -7   6  13     2192.12     2122.37     84.99 o 
  -6   6  13    11542.91    11396.29    172.56 o 
  -5   6  13     3392.12     3156.34     81.60 o 
  -4   6  13     2927.15     2707.80     73.36 o 
  -3   6  13     1939.81     1785.69     48.44 o 
  -2   6  13     5869.18     5812.00     89.85 o 
  -1   6  13     8178.80     7989.72     92.84 o 
   0   6  13      888.64      811.84     28.80 o 
   1   6  13     7787.00     7280.43     89.25 o 
   2   6  13     3204.22     3283.85     68.41 o 
   3   6  13     1508.31     1298.37     47.09 o 
   4   6  13      132.07      210.53     27.16 o 
   5   6  13      821.73      826.66     45.85 o 
   6   6  13      752.42      857.53     49.63 o 
   7   6  13      880.38      971.23     57.17 o 
   8   6  13      228.91      193.66     36.97 o 
   9   6  13      552.80      544.71     58.88 o 
 -10   7  13      185.18      216.26     38.50 o 
  -9   7  13       25.00      -20.06     35.45 o 
  -8   7  13     3785.18     3927.15    123.42 o 
  -7   7  13       39.94      -18.09     21.52 o 
  -6   7  13     4312.02     4043.19    108.56 o 
  -5   7  13     1942.92     1882.56     64.73 o 
  -4   7  13     2425.69     2213.56     66.82 o 
  -3   7  13        1.04      -12.72     12.72 o 
  -2   7  13     5639.98     5465.71     87.94 o 
  -1   7  13       62.82       82.11     12.65 o 
   0   7  13     8929.04     8861.58    100.86 o 
   1   7  13     3259.77     3143.65     56.41 o 
   2   7  13    40445.29    41196.58    327.53 o 
   3   7  13       14.79       13.47     18.56 o 
   4   7  13    56240.55    57551.23    494.11 o 
   5   7  13      331.61      310.28     30.18 o 
   6   7  13     7317.61     7070.30    162.91 o 
   7   7  13      224.62      184.35     29.07 o 
   8   7  13     2703.26     2682.65    105.74 o 
   9   7  13      526.84      498.85     52.52 o 
 -10   8  13        0.12       22.42     35.03 o 
  -9   8  13       16.64        7.71     33.34 o 
  -8   8  13      161.92      204.87     28.10 o 
  -7   8  13        1.18       15.85     21.97 o 
  -6   8  13     5787.57     5491.10    144.88 o 
  -5   8  13     1159.79     1085.78     50.00 o 
  -4   8  13      154.84      148.91     19.03 o 
  -3   8  13     1305.65     1354.28     45.24 o 
  -2   8  13      879.70      964.54     37.20 o 
  -1   8  13       18.40       24.13     11.08 o 
   0   8  13      102.61       95.32     14.38 o 
   1   8  13      549.33      558.60     24.76 o 
   2   8  13      421.48      428.60     27.10 o 
   3   8  13     5365.85     5358.85    107.88 o 
   4   8  13       46.22      102.71     38.51 o 
   5   8  13     2186.28     2071.74     73.19 o 
   6   8  13       28.47       29.32     25.62 o 
   7   8  13      692.53      665.56     43.32 o 
   8   8  13       12.30       38.24     30.11 o 
   9   8  13      124.80      198.02     43.09 o 
 -10   9  13      419.16      400.75     45.04 o 
  -9   9  13      188.80      169.69     35.10 o 
  -8   9  13     2718.89     2667.52    105.18 o 
  -7   9  13      668.81      598.88     40.81 o 
  -6   9  13     5448.97     5248.19    121.26 o 
  -5   9  13    18596.71    18787.08    239.92 o 
  -4   9  13     1906.99     1903.37     55.73 o 
  -3   9  13     5394.85     5334.40     93.41 o 
  -2   9  13    41244.23    40911.54    311.93 o 
  -1   9  13       70.97       66.26     12.51 o 
   0   9  13     4484.44     4525.38     70.48 o 
   1   9  13      834.69      857.79     34.01 o 
   2   9  13    26370.87    26987.18    244.11 o 
   3   9  13       47.38       58.38     19.01 o 
   4   9  13    17574.35    17214.35    222.20 o 
   5   9  13     2287.88     2213.00     79.50 o 
   6   9  13     1980.95     2012.67     78.23 o 
   7   9  13     2938.63     2891.54    103.32 o 
   8   9  13     2908.26     2830.59    109.90 o 
   9   9  13       77.51      106.09     33.49 o 
 -10  10  13        0.13        9.68     33.85 o 
  -9  10  13      192.71      161.05     40.55 o 
  -8  10  13      400.65      371.22     40.18 o 
  -7  10  13      600.48      569.08     40.37 o 
  -6  10  13       31.77       44.96     21.27 o 
  -5  10  13      385.67      352.37     34.14 o 
  -4  10  13        3.02       16.78     15.98 o 
  -3  10  13     2430.42     2343.72     61.43 o 
  -2  10  13     3627.32     3590.43     70.06 o 
  -1  10  13       95.25      109.28     14.97 o 
   0  10  13     2539.50     2591.66     52.80 o 
   1  10  13    26643.63    26584.79    227.54 o 
   2  10  13     2003.96     1740.77     52.98 o 
   3  10  13     5047.17     4636.47     90.44 o 
   4  10  13        0.73       18.29     18.42 o 
   5  10  13    10031.36     9862.21    171.74 o 
   6  10  13      428.59      478.76     38.08 o 
   7  10  13      611.85      674.74     47.96 o 
   8  10  13      492.55      563.27     45.98 o 
  -9  11  13        2.69       -6.41     26.79 o 
  -8  11  13        2.00        8.81     25.78 o 
  -7  11  13     2454.85     2380.63     91.09 o 
  -6  11  13     1512.29     1480.85     69.40 o 
  -5  11  13     6710.97     6532.48    133.59 o 
  -4  11  13      774.31      785.89     40.39 o 
  -3  11  13     3378.65     3318.30     74.56 o 
  -2  11  13      299.16      246.29     22.07 o 
  -1  11  13      225.68      211.67     18.29 o 
   0  11  13      169.64      176.10     17.25 o 
   1  11  13        0.32        2.43     12.95 o 
   2  11  13     2383.39     2299.41     61.05 o 
   3  11  13       10.56       -3.38     15.68 o 
   4  11  13     2475.14     2604.39     80.42 o 
   5  11  13     2008.73     1882.61     74.40 o 
   6  11  13        0.62      -19.62     23.13 o 
   7  11  13      907.19      971.68     64.57 o 
   8  11  13       87.89      112.59     34.69 o 
  -9  12  13      136.46      116.29     30.48 o 
  -8  12  13      438.07      415.30     42.03 o 
  -7  12  13       13.31       33.31     23.84 o 
  -6  12  13     4525.27     4504.24    114.62 o 
  -5  12  13     4396.26     4162.91    105.94 o 
  -4  12  13     4587.60     4542.42     97.45 o 
  -3  12  13     9944.91     9765.82    135.86 o 
  -2  12  13     4147.34     3745.20     78.46 o 
  -1  12  13    14173.30    14410.02    148.43 o 
   0  12  13     2100.01     2179.00     52.02 o 
   1  12  13     1426.71     1461.83     43.03 o 
   2  12  13       11.68       21.50     15.16 o 
   3  12  13      172.10      129.84     18.53 o 
   4  12  13     3411.17     3177.54     90.21 o 
   5  12  13      363.59      329.97     31.19 o 
   6  12  13      704.99      735.49     45.16 o 
   7  12  13     1644.61     1534.48     82.36 o 
   8  12  13       18.07       79.47     35.57 o 
  -9  13  13      170.28      160.75     39.84 o 
  -8  13  13      139.65      148.83     28.34 o 
  -7  13  13      257.19      311.08     34.36 o 
  -6  13  13       14.91       47.37     22.37 o 
  -5  13  13      101.81       92.78     24.33 o 
  -4  13  13     2859.82     2673.09     75.49 o 
  -3  13  13        4.83       28.74     16.20 o 
  -2  13  13      201.45      119.08     19.26 o 
  -1  13  13     1549.86     1469.88     42.97 o 
   0  13  13      999.61     1051.49     35.26 o 
   1  13  13     6916.29     6720.88    101.89 o 
   2  13  13      995.89      961.94     41.16 o 
   3  13  13      847.27      824.66     40.77 o 
   4  13  13      878.55      799.71     44.94 o 
   5  13  13      979.20     1017.18     52.58 o 
   6  13  13      104.90      171.64     34.86 o 
   7  13  13     1215.62     1190.68     70.52 o 
   8  13  13       67.93       39.30     36.08 o 
  -9  14  13       23.47       14.27     31.57 o 
  -8  14  13      128.03      135.22     27.22 o 
  -7  14  13      295.72      263.38     33.52 o 
  -6  14  13     3657.60     3591.72    111.75 o 
  -5  14  13     4611.47     4391.89    110.28 o 
  -4  14  13     4992.29     5031.82    105.91 o 
  -3  14  13     5309.61     5144.05    103.76 o 
  -2  14  13      120.30      155.63     21.82 o 
  -1  14  13    12387.86    12605.92    146.30 o 
   0  14  13      174.06      201.86     17.86 o 
   1  14  13    22654.30    22923.79    215.34 o 
   2  14  13     3078.94     2933.80     72.12 o 
   3  14  13     3394.55     3177.41     82.30 o 
   4  14  13      621.60      644.41     41.25 o 
   5  14  13    12214.39    11968.89    197.63 o 
   6  14  13      760.28      768.89     50.92 o 
   7  14  13     2325.51     2368.06     99.14 o 
   8  14  13     2422.19     2300.93    143.63 o 
  -9  15  13      115.79      229.36     35.84 o 
  -8  15  13      968.83     1084.49     61.27 o 
  -7  15  13      770.30      736.94     50.37 o 
  -6  15  13       70.99       79.33     23.82 o 
  -5  15  13      419.98      477.43     35.53 o 
  -4  15  13     1823.51     1794.34     63.36 o 
  -3  15  13     1266.39     1172.08     49.49 o 
  -2  15  13    16834.25    16321.28    186.95 o 
  -1  15  13      731.09      828.97     35.15 o 
   0  15  13     3347.06     3408.24     68.10 o 
   1  15  13     7203.58     7127.06    107.87 o 
   2  15  13     1089.75     1062.93     47.31 o 
   3  15  13        2.73        4.63     17.57 o 
   4  15  13      333.16      329.67     35.75 o 
   5  15  13      124.46       95.73     25.19 o 
   6  15  13       94.33       71.87     25.10 o 
   7  15  13     1788.03     1753.58     80.09 o 
   8  15  13     3381.84     3439.31    132.59 o 
  -9  16  13       41.06        9.38     31.58 o 
  -8  16  13      116.01      130.55     28.12 o 
  -7  16  13     1173.01     1147.22     64.58 o 
  -6  16  13       13.04       11.22     22.60 o 
  -5  16  13      106.54       68.74     21.87 o 
  -4  16  13       30.08       25.05     16.64 o 
  -3  16  13     1561.07     1433.53     54.88 o 
  -2  16  13     1126.24     1149.09     49.09 o 
  -1  16  13      137.45      129.98     18.25 o 
   0  16  13     6139.71     5987.30     96.89 o 
   1  16  13      899.22      846.04     36.69 o 
   2  16  13     4514.77     4506.00     98.49 o 
   3  16  13     2805.27     2873.11     79.74 o 
   4  16  13     1706.23     1633.76     65.32 o 
   5  16  13      619.95      557.36     42.34 o 
   6  16  13      752.28      773.90     50.08 o 
   7  16  13     2538.97     2423.11     96.33 o 
   8  16  13      503.21      512.96     43.09 o 
  -8  17  13     7474.98     7520.91    218.75 o 
  -7  17  13        5.82       30.85     26.07 o 
  -6  17  13     2187.41     2012.55     83.89 o 
  -5  17  13       58.50       61.78     23.10 o 
  -4  17  13       62.65       18.35     18.04 o 
  -3  17  13       13.67       -8.90     16.14 o 
  -2  17  13     2571.08     2492.61     72.02 o 
  -1  17  13     1842.47     1820.97     52.67 o 
   0  17  13       12.31       30.39     15.79 o 
   1  17  13     1938.82     1860.18     54.11 o 
   2  17  13      174.79      239.76     24.36 o 
   3  17  13     2986.57     2928.29     81.66 o 
   4  17  13     1150.71     1205.23     66.97 o 
   5  17  13      781.36      721.54     48.29 o 
   6  17  13      278.69      304.85     32.74 o 
   7  17  13      404.33      329.70     43.51 o 
  -8  18  13      199.43      181.78     33.29 o 
  -7  18  13     2466.55     2511.81    104.36 o 
  -6  18  13       14.25       27.18     25.08 o 
  -5  18  13     1918.59     1923.62     73.17 o 
  -4  18  13        0.28       20.41     19.10 o 
  -3  18  13        9.35        1.16     18.08 o 
  -2  18  13     1342.40     1448.48     55.37 o 
  -1  18  13      493.63      561.53     33.12 o 
   0  18  13     4496.72     4425.99     92.96 o 
   1  18  13       10.85       14.03     17.17 o 
   2  18  13     3665.57     3591.91     89.08 o 
   3  18  13      113.15      116.96     21.45 o 
   4  18  13      475.15      362.54     35.02 o 
   5  18  13       34.65       23.28     21.82 o 
   6  18  13      693.66      558.39     41.98 o 
   7  18  13      278.54      239.03     29.49 o 
  -8  19  13     1167.95     1198.44     68.45 o 
  -7  19  13      754.24      769.81     50.52 o 
  -6  19  13     5089.61     4996.51    182.56 o 
  -5  19  13      241.54      256.10     28.78 o 
  -4  19  13      251.13      225.06     26.26 o 
  -3  19  13     3217.92     3114.51     84.74 o 
  -2  19  13     5235.86     5147.36    108.03 o 
  -1  19  13     5359.40     5318.16    101.18 o 
   0  19  13     1826.86     1761.46     58.15 o 
   1  19  13    10584.20    10998.65    160.82 o 
   2  19  13     7569.50     7480.29    134.59 o 
   3  19  13      638.67      645.45     38.86 o 
   4  19  13      830.07      822.67     50.23 o 
   5  19  13        6.33       35.64     22.71 o 
   6  19  13     2311.68     2185.60     88.47 o 
   7  19  13      975.80     1049.52     57.28 o 
  -8  20  13      180.98      112.39     43.08 o 
  -7  20  13     3638.25     3665.91    128.80 o 
  -6  20  13     1031.01      987.62     58.50 o 
  -5  20  13     2287.91     2335.63     83.55 o 
  -4  20  13     1078.90     1034.48     53.07 o 
  -3  20  13      520.10      529.86     37.47 o 
  -2  20  13      618.94      609.50     37.27 o 
  -1  20  13      362.87      355.69     29.08 o 
   0  20  13      676.54      699.48     39.40 o 
   1  20  13     3164.11     3219.50     83.18 o 
   2  20  13      551.25      534.22     35.08 o 
   3  20  13     1479.94     1399.03     60.42 o 
   4  20  13      120.40      118.49     25.39 o 
   5  20  13     3784.23     3686.74    117.00 o 
   6  20  13      169.10      157.84     27.92 o 
   7  20  13      100.63      109.20     27.68 o 
  -8  21  13      287.91      302.32     59.70 o 
  -7  21  13      151.13       60.38     31.22 o 
  -6  21  13     1864.39     1763.46     80.08 o 
  -5  21  13      265.63      245.14     29.38 o 
  -4  21  13        8.00      -19.86     19.86 o 
  -3  21  13        1.54       -9.66     19.26 o 
  -2  21  13      844.37      881.54     43.87 o 
  -1  21  13      988.38     1033.43     48.32 o 
   0  21  13     3993.42     3791.91    100.83 o 
   1  21  13     1646.34     1675.69     59.89 o 
   2  21  13     3752.41     3663.07     93.19 o 
   3  21  13      345.06      341.00     31.46 o 
   4  21  13     2130.14     2143.74     84.52 o 
   5  21  13       40.36       56.20     26.04 o 
   6  21  13     4509.42     4517.98    142.40 o 
  -7  22  13       35.99       52.87     37.69 o 
  -6  22  13      312.66      381.41     34.70 o 
  -5  22  13      490.89      477.93     37.19 o 
  -4  22  13      203.34      195.08     28.85 o 
  -3  22  13      212.02      218.61     28.77 o 
  -2  22  13     6542.01     6484.01    141.37 o 
  -1  22  13      992.52      879.66     44.39 o 
   0  22  13     3287.42     3277.70     94.62 o 
   1  22  13        3.03       -4.78     17.50 o 
   2  22  13      561.85      658.38     43.08 o 
   3  22  13     3797.48     3917.13    106.95 o 
   4  22  13       39.49       59.19     24.22 o 
   5  22  13     2917.84     2881.44    102.59 o 
   6  22  13     1580.64     1572.47     74.73 o 
  -7  23  13     1605.67     1498.80     82.07 o 
  -6  23  13      265.79      245.73     44.47 o 
  -5  23  13     4588.72     4592.73    138.61 o 
  -4  23  13     4388.71     4394.23    122.45 o 
  -3  23  13     5760.89     5750.24    144.93 o 
  -2  23  13     2869.04     2922.87     93.58 o 
  -1  23  13        1.13      -18.57     18.57 o 
   0  23  13     4512.48     4757.56    117.76 o 
   1  23  13       15.50       33.95     19.99 o 
   2  23  13      501.56      524.55     39.22 o 
   3  23  13       12.47      -21.45     21.45 o 
   4  23  13     1431.14     1337.05     69.06 o 
   5  23  13      862.10      785.06     53.29 o 
   6  23  13      102.02      143.99     32.47 o 
  -7  24  13      171.97      155.74     35.89 o 
  -6  24  13     1439.86     1510.85     81.19 o 
  -5  24  13      990.87     1029.73     56.55 o 
  -4  24  13     1477.70     1505.80     69.19 o 
  -3  24  13      924.97     1002.60     52.08 o 
  -2  24  13        6.79       26.21     22.56 o 
  -1  24  13      206.56      211.84     27.43 o 
   0  24  13       33.82       51.62     21.90 o 
   1  24  13      164.08      170.52     26.05 o 
   2  24  13      291.93      301.46     29.84 o 
   3  24  13      718.43      646.96     45.43 o 
   4  24  13      471.48      489.23     44.01 o 
   5  24  13      619.27      649.00     46.12 o 
  -6  25  13      483.46      530.54     41.38 o 
  -5  25  13     1825.12     1975.07     77.29 o 
  -4  25  13     7121.05     7344.38    177.76 o 
  -3  25  13      258.41      261.97     29.86 o 
  -2  25  13    10391.46    10537.65    219.31 o 
  -1  25  13      217.05      277.78     33.40 o 
   0  25  13     3469.84     3663.72    105.74 o 
   1  25  13      263.16      247.74     32.65 o 
   2  25  13        0.14       -7.98     22.36 o 
   3  25  13      505.54      447.04     35.81 o 
   4  25  13      436.34      464.94     36.41 o 
   5  25  13      395.48      359.99     32.45 o 
  -6  26  13     3207.66     3271.88    118.72 o 
  -5  26  13        0.98       23.94     28.19 o 
  -4  26  13     1755.08     1920.56     75.64 o 
  -3  26  13      138.46      116.78     26.98 o 
  -2  26  13     1345.09     1324.65     70.75 o 
  -1  26  13        9.90      -13.01     24.50 o 
   0  26  13      128.85      105.99     24.41 o 
   1  26  13      184.37      211.58     37.96 o 
   2  26  13        1.29      -24.60     24.60 o 
   3  26  13        3.35       -8.90     23.22 o 
   4  26  13     1148.15     1066.84     60.30 o 
   5  26  13       67.94        9.20     40.16 o 
  -5  27  13      623.74      604.86     40.52 o 
  -4  27  13      583.84      651.77     39.87 o 
  -3  27  13     1484.78     1417.17     73.94 o 
  -2  27  13      466.17      439.24     40.31 o 
  -1  27  13      245.83      281.81     44.15 o 
   0  27  13      338.03      427.00     37.87 o 
   1  27  13        3.48       23.92     23.81 o 
   2  27  13      643.53      657.04     57.07 o 
   3  27  13       14.14       33.56     29.81 o 
   4  27  13     2056.31     2067.12     94.10 o 
  -5  28  13      307.86      408.75     34.67 o 
  -4  28  13      962.79     1042.97     62.05 o 
  -3  28  13       19.95       31.72     29.69 o 
  -2  28  13        0.31       22.98     23.55 o 
  -1  28  13      191.11      167.12     29.38 o 
   0  28  13      665.18      735.03     50.81 o 
   1  28  13     2382.50     2345.17    104.61 o 
   2  28  13       77.94       65.43     41.17 o 
   3  28  13     3385.70     3477.57    123.39 o 
   4  28  13      144.59      202.64     49.43 o 
  -4  29  13       74.43      -28.23     31.96 o 
  -3  29  13      236.50      235.54     31.78 o 
  -2  29  13        4.72      -15.52     24.77 o 
  -1  29  13      136.82      136.23     34.39 o 
   0  29  13       74.01      101.70     25.97 o 
   1  29  13       11.87      -20.53     38.47 o 
   2  29  13        0.47      -18.69     25.23 o 
   3  29  13       57.71       60.17     28.42 o 
  -3  30  13        3.33       44.74     26.46 o 
  -2  30  13     1770.15     1974.16     88.64 o 
  -1  30  13      690.31      752.07     67.83 o 
   0  30  13      742.34      715.40     48.62 o 
   1  30  13     2505.03     2490.43    108.23 o 
   2  30  13        9.14      -28.75     28.75 o 
  -2  31  13      390.48      368.55     50.88 o 
  -1  31  13      126.37       74.85     31.07 o 
   0  31  13      374.16      362.39     47.73 o 
   1  31  13     1738.65     1740.57     89.33 o 
 -10   0  14      812.30      885.80     85.86 o 
  -8   0  14       46.92      -14.97     32.81 o 
  -6   0  14      257.22      211.59     38.03 o 
  -4   0  14      687.83      614.74     46.15 o 
  -2   0  14    19681.90    19994.23    287.84 o 
   0   0  14    33356.46    33235.66    341.01 o 
   2   0  14    11120.85    11319.72    187.46 o 
   4   0  14    17775.51    18440.88    510.28 o 
   6   0  14      691.44      713.96     71.93 o 
   8   0  14     2123.50     1877.05    117.32 o 
 -10   1  14      246.17      196.95     34.95 o 
  -9   1  14      276.37      233.36     33.71 o 
  -8   1  14      199.12      161.79     29.48 o 
  -7   1  14      163.89      188.74     27.21 o 
  -6   1  14      691.12      640.22     37.56 o 
  -5   1  14       23.33        8.47     16.43 o 
  -4   1  14     1455.92     1557.76     52.32 o 
  -3   1  14     1819.98     1787.78     46.56 o 
  -2   1  14    10823.34    11056.07    126.16 o 
  -1   1  14      188.33      206.44     16.19 o 
   0   1  14      240.19      322.12     19.83 o 
   1   1  14     5966.16     5804.61     79.02 o 
   2   1  14        9.01       15.65     13.27 o 
   3   1  14      116.82      127.33     19.93 o 
   4   1  14     1141.66     1088.06     47.31 o 
   5   1  14       16.43      -10.76     17.86 o 
   6   1  14        2.79       28.54     22.19 o 
   7   1  14      372.22      325.92     35.58 o 
   8   1  14     5757.31     5809.84    156.36 o 
   9   1  14      130.32       81.85     41.89 o 
 -10   2  14     1277.90     1421.03     78.68 o 
  -9   2  14     3299.68     3249.91    127.51 o 
  -8   2  14       44.17        8.80     23.63 o 
  -7   2  14     1712.63     1611.82     65.79 o 
  -6   2  14     1148.72     1223.08     56.00 o 
  -5   2  14     3908.52     3747.46     86.89 o 
  -4   2  14       25.43       20.71     18.36 o 
  -3   2  14       15.75       13.41     14.16 o 
  -2   2  14     3211.98     3082.44     57.20 o 
  -1   2  14     3460.62     3505.57     59.08 o 
   0   2  14     8730.67     9061.72    103.11 o 
   1   2  14       44.98       27.20     14.35 o 
   2   2  14     7081.99     6794.07     98.41 o 
   3   2  14    17445.91    17409.36    191.46 o 
   4   2  14     1857.86     1797.75     59.95 o 
   5   2  14     3937.91     3825.57    101.18 o 
   6   2  14     1076.32      946.73     55.33 o 
   7   2  14      228.47      208.49     30.29 o 
   8   2  14      955.19      829.92     55.22 o 
   9   2  14       18.58       22.63     30.45 o 
 -10   3  14      457.84      455.30     43.69 o 
  -9   3  14      964.31      876.73     58.91 o 
  -8   3  14      170.39      136.04     28.93 o 
  -7   3  14     2814.31     2858.53     90.28 o 
  -6   3  14        3.18       14.62     19.52 o 
  -5   3  14     3840.60     3809.21     87.46 o 
  -4   3  14     7518.44     6890.14    109.14 o 
  -3   3  14      383.15      405.17     25.45 o 
  -2   3  14     9844.31     9901.88    111.29 o 
  -1   3  14      462.59      482.52     22.34 o 
   0   3  14     9692.12     9813.14    108.34 o 
   1   3  14     9465.43     9162.90    103.82 o 
   2   3  14      439.83      414.12     26.52 o 
   3   3  14      184.66      169.20     21.46 o 
   4   3  14     1037.79     1008.69     44.82 o 
   5   3  14       39.75       41.54     21.64 o 
   6   3  14      535.58      541.27     38.27 o 
   7   3  14        1.01      -22.39     22.39 o 
   8   3  14     1456.12     1405.63     74.52 o 
   9   3  14      199.88      205.12     40.09 o 
 -10   4  14     1445.68     1362.96     86.34 o 
  -9   4  14     3554.38     3665.29    128.85 o 
  -8   4  14      141.98      114.75     27.06 o 
  -7   4  14     5496.39     5515.96    129.24 o 
  -6   4  14      571.28      548.68     39.06 o 
  -5   4  14       27.30       14.33     19.47 o 
  -4   4  14       17.35       32.21     15.51 o 
  -3   4  14      131.80      145.98     19.12 o 
  -2   4  14       20.44       44.14     11.58 o 
  -1   4  14     4991.65     5178.88     73.82 o 
   0   4  14      125.16      154.80     17.05 o 
   1   4  14     3417.96     3503.97     60.49 o 
   2   4  14        4.25        0.29     14.53 o 
   3   4  14     7266.38     7314.99    115.21 o
[truncated: 190,602 more chars]
